# Supplementary material for: A network-based method for identifying prognostic gene modules in lung squamous carcinoma
Source: Oncotarget. 2016 Feb 23;7(14):18006–20. doi: 10.18632/oncotarget.7632 (PMC4951267; doi:10.18632/oncotarget.7632)
Supplement: Supplementary file 1 [file oncotarget-07-18006-s001.xlsx]

## Sheet: GO_commonDOWN
Category	Term	Count	%	PValue	Genes	List Total	Pop Hits	Pop Total	Fold Enrichment	Bonferroni	Benjamini	FDR
GOTERM_BP_FAT	GO:0006955~immune response	117	8.61561	2.19e-17	10346, 5168, 683, 684, 6556, 8741, 8742, 56241, 2206, 54210, 11326, 23705, 3136, 4688, 3137, 6359, 3550, 26253, 7940, 5648, 6361, 6693, 1511, 2219, 6368, 2215, 2217, 730, 2214, 3126, 3127, 3125, 5970, 311, 8764, 3512, 6376, 1130, 722, 7049, 721, 8547, 3134, 3133, 114548, 5698, 3113, 3115, 2634, 10417, 911, 340061, 11025, 717, 3936, 115361, 718, 713, 712, 7433, 10288, 714, 3426, 397, 710, 51311, 3…	1014	690	13528	2.26221	7.65e-14	7.65e-14	4e-14
GOTERM_BP_FAT	GO:0009611~response to wounding	92	6.77467	3.21e-14	10894, 240, 6556, 1316, 7450, 2335, 8639, 948, 1051, 10392, 1524, 80833, 2247, 9002, 2206, 25824, 3579, 6614, 3577, 5265, 11326, 2159, 976, 7035, 5606, 5588, 51090, 308, 9060, 1036, 5648, 2, 4973, 6361, 6403, 3913, 3689, 6368, 1490, 7078, 2022, 2160, 730, 8291, 9365, 2358, 4048, 2934, 966, 316, 5970, 177, 1604, 12, 722, 58484, 721, 7048, 8547, 3075, 3170, 11343, 114548, 10516, 285313, 3570, 9936,…	1014	530	13528	2.31583	1.13e-10	5.63e-11	5.9e-11
GOTERM_BP_FAT	GO:0006952~defense response	100	7.36377	1.48e-13	6556, 4599, 2335, 1524, 80833, 885, 25824, 2206, 6614, 11326, 4688, 5648, 2, 5551, 6361, 6403, 6693, 1511, 3689, 6368, 7177, 730, 9365, 316, 5970, 177, 2268, 820, 12, 6376, 1130, 722, 58484, 721, 8547, 11343, 114548, 1441, 340061, 11025, 717, 718, 713, 712, 10288, 714, 3426, 710, 1471, 51311, 3122, 10241, 3240, 240, 8639, 1051, 10392, 1053, 3107, 3106, 3579, 3577, 5265, 3055, 1755, 976, 7033, 560…	1014	615	13528	2.1693	5.19e-10	1.73e-10	2.72e-10
GOTERM_BP_FAT	GO:0002684~positive regulation of immune system process	54	3.97644	3.49e-13	6556, 8741, 8742, 3383, 2206, 2205, 3108, 604, 3575, 3635, 11326, 23705, 30009, 5588, 972, 5648, 6693, 6778, 4792, 730, 5788, 5319, 3597, 5970, 170575, 961, 1604, 360, 919, 722, 721, 7048, 8547, 3075, 3570, 55340, 11213, 951, 914, 5199, 717, 718, 713, 1675, 7099, 712, 714, 3426, 2534, 3566, 567, 7097, 710, 51311, 3122	1014	238	13528	3.027	1.22e-09	3.05e-10	6.39e-10
GOTERM_BP_FAT	GO:0002252~immune effector process	36	2.65096	3.44e-11	5970, 6556, 4542, 1604, 3383, 1130, 722, 721, 3108, 8547, 3075, 3575, 5580, 3635, 11326, 114548, 23705, 3570, 25939, 972, 5199, 5648, 717, 718, 713, 1675, 712, 2219, 714, 3426, 710, 730, 51311, 5788, 5319, 3122	1014	134	13528	3.58421	1.21e-07	2.41e-08	6.31e-08
GOTERM_BP_FAT	GO:0006954~inflammatory response	61	4.4919	4.54e-11	240, 6556, 2335, 8639, 1051, 10392, 80833, 25824, 2206, 3579, 6614, 3577, 5265, 11326, 976, 5606, 1036, 5648, 6361, 6403, 4973, 2, 3689, 6368, 730, 9365, 2358, 4048, 316, 5970, 177, 1604, 12, 722, 58484, 721, 8547, 3075, 11343, 114548, 3570, 9936, 2920, 5199, 654, 717, 8807, 3162, 718, 713, 1675, 7099, 712, 714, 3426, 7097, 710, 1536, 51311, 2532, 4069	1014	325	13528	2.50404	1.59e-07	2.65e-08	8.31e-08
GOTERM_BP_FAT	GO:0045087~innate immune response	35	2.57732	3.63e-10	10241, 6441, 6556, 1604, 1130, 722, 721, 3554, 8547, 3075, 11326, 1755, 4688, 25939, 5468, 5199, 5648, 340061, 717, 8807, 718, 713, 653361, 7099, 1675, 712, 714, 3426, 58191, 7097, 710, 730, 1536, 51311, 8809	1014	138	13528	3.38364	1.27e-06	1.81e-07	6.65e-07
GOTERM_BP_FAT	GO:0048584~positive regulation of response to stimulus	48	3.53461	4.46e-10	91662, 2167, 5970, 6556, 3603, 170575, 177, 1604, 81565, 10392, 6376, 919, 722, 721, 2205, 3108, 8547, 3075, 11326, 23705, 3570, 55340, 11213, 9353, 1901, 1012, 5199, 5648, 717, 7052, 718, 713, 7099, 1675, 712, 185, 714, 3426, 2534, 567, 7097, 710, 4792, 730, 5788, 51311, 5319, 3122	1014	236	13528	2.71347	1.56e-06	1.95e-07	8.18e-07
GOTERM_BP_FAT	GO:0050778~positive regulation of immune response	35	2.57732	1.48e-09	6556, 5970, 170575, 1604, 919, 722, 721, 2205, 3108, 8547, 3075, 11326, 23705, 55340, 11213, 5199, 5648, 717, 718, 713, 7099, 1675, 712, 714, 3426, 2534, 567, 710, 7097, 4792, 730, 51311, 5788, 3122, 5319	1014	145	13528	3.2203	5.18e-06	5.75e-07	2.71e-06
GOTERM_BP_FAT	GO:0010033~response to organic substance	99	7.29013	3.57e-09	5950, 6556, 64397, 284, 283, 7067, 8527, 2203, 23071, 1080, 6548, 1285, 5742, 5170, 166, 27129, 4886, 2, 5551, 6403, 10628, 6609, 5652, 10724, 6778, 7078, 85004, 4792, 2167, 5970, 217, 10221, 3316, 1843, 2791, 7049, 7048, 58189, 595, 9619, 8850, 2308, 8660, 6272, 427, 2180, 181, 713, 7056, 10241, 115, 53905, 9414, 435, 4256, 8835, 5265, 7033, 7832, 5588, 123, 5322, 308, 1036, 196883, 3953, 8787, …	1014	721	13528	1.83187	1.25e-05	1.25e-06	6.54e-06
GOTERM_BP_FAT	GO:0006956~complement activation	17	1.25184	2.25e-08	5199, 5648, 1604, 717, 718, 713, 712, 1675, 714, 3426, 722, 721, 710, 8547, 730, 3075, 11326	1014	42	13528	5.40002	7.89e-05	7.17e-06	4.13e-05
GOTERM_BP_FAT	GO:0019882~antigen processing and presentation	24	1.7673	2.4e-08	3126, 3127, 3125, 6556, 3383, 3107, 3106, 3109, 3108, 3134, 3133, 3105, 5698, 3113, 3115, 3136, 3137, 972, 911, 10437, 1510, 567, 2217, 3123, 563, 3122	1014	83	13528	3.8577	8.38e-05	6.99e-06	4.39e-05
GOTERM_BP_FAT	GO:0002541~activation of plasma proteins involved in acute inflammatory response	17	1.25184	3.34e-08	5199, 5648, 1604, 717, 718, 713, 712, 1675, 714, 3426, 722, 721, 710, 8547, 730, 3075, 11326	1014	43	13528	5.27444	0.000117	9e-06	6.12e-05
GOTERM_BP_FAT	GO:0002443~leukocyte mediated immunity	24	1.7673	4.97e-08	23705, 3570, 6556, 4542, 972, 1604, 3383, 717, 718, 713, 712, 1130, 714, 3426, 722, 721, 3108, 710, 730, 51311, 5580, 3635, 5319, 3122	1014	86	13528	3.72313	0.000174	1.24e-05	9.1e-05
GOTERM_BP_FAT	GO:0007155~cell adhesion	93	6.84831	5.72e-08	10894, 1003, 4045, 1295, 3384, 7450, 945, 55742, 2335, 3680, 7791, 8639, 10395, 7122, 3383, 948, 4256, 3675, 1524, 3483, 8839, 7067, 6614, 90952, 23037, 977, 976, 23705, 10232, 2015, 1285, 5175, 5170, 1901, 3611, 255743, 4973, 6403, 6404, 8727, 3913, 3689, 1490, 4162, 2022, 83706, 58494, 5788, 51208, 2358, 8516, 4739, 214, 22918, 27255, 961, 3909, 9223, 6247, 9473, 1805, 6376, 5797, 51294, 51705,…	1014	700	13528	1.77248	0.0002	1.34e-05	0.000105
GOTERM_BP_FAT	GO:0022610~biological adhesion	93	6.84831	6.15e-08	10894, 1003, 4045, 1295, 3384, 7450, 945, 55742, 2335, 3680, 7791, 8639, 10395, 7122, 3383, 948, 4256, 3675, 1524, 3483, 8839, 7067, 6614, 90952, 23037, 977, 976, 23705, 10232, 2015, 1285, 5175, 5170, 1901, 3611, 255743, 4973, 6403, 6404, 8727, 3913, 3689, 1490, 4162, 2022, 83706, 58494, 5788, 51208, 2358, 8516, 4739, 214, 22918, 27255, 961, 3909, 9223, 6247, 9473, 1805, 6376, 5797, 51294, 51705,…	1014	701	13528	1.76995	0.000215	1.35e-05	0.000113
GOTERM_BP_FAT	GO:0002253~activation of immune response	25	1.84094	6.75e-08	11213, 5970, 5199, 5648, 1604, 717, 718, 713, 7099, 1675, 712, 919, 714, 3426, 722, 2534, 721, 7097, 710, 8547, 4792, 3075, 730, 5788, 11326	1014	94	13528	3.5482	0.000236	1.39e-05	0.000124
GOTERM_BP_FAT	GO:0001944~vasculature development	45	3.3137	8.82e-08	1003, 4855, 2701, 54538, 2034, 8741, 8742, 284, 8613, 283, 2247, 6943, 2294, 7049, 9496, 4327, 7048, 51705, 4092, 641700, 57142, 147, 57496, 2308, 9353, 7763, 284340, 1901, 2277, 857, 25976, 10908, 1012, 1906, 3953, 6403, 3162, 81575, 7052, 9037, 4627, 1490, 2022, 83478, 4005, 23129	1014	251	13528	2.39185	0.000309	1.72e-05	0.000162
GOTERM_BP_FAT	GO:0009725~response to hormone stimulus	58	4.27099	9.51e-08	5950, 115, 64397, 284, 283, 435, 4256, 8835, 7067, 2203, 5265, 7033, 7832, 1080, 5588, 5742, 5170, 1036, 196883, 4886, 2, 3953, 10628, 5652, 8787, 10724, 7078, 85004, 5319, 2167, 760, 5970, 762, 217, 1843, 2791, 367, 7049, 10568, 7048, 58189, 595, 3570, 9619, 3059, 2308, 8850, 858, 857, 8660, 5468, 6272, 181, 3162, 56729, 713, 358, 5295	1014	367	13528	2.10842	0.000333	1.75e-05	0.000174
GOTERM_BP_FAT	GO:0002449~lymphocyte mediated immunity	21	1.54639	1.12e-07	23705, 6556, 972, 1604, 3383, 717, 718, 713, 712, 1130, 714, 3426, 722, 721, 3108, 710, 730, 51311, 5580, 3635, 3122	1014	70	13528	4.00237	0.000392	1.96e-05	0.000205
GOTERM_BP_FAT	GO:0002526~acute inflammatory response	25	1.84094	1.58e-07	9365, 3570, 2335, 5199, 5648, 1604, 12, 717, 1051, 2, 718, 713, 7099, 1675, 712, 714, 3426, 722, 721, 710, 8547, 3075, 730, 5265, 11326	1014	98	13528	3.40337	0.000555	2.64e-05	0.00029
GOTERM_BP_FAT	GO:0032101~regulation of response to external stimulus	33	2.43004	2.11e-07	91662, 7538, 7103, 2167, 3603, 177, 154, 81565, 7356, 6376, 885, 7048, 2205, 604, 3570, 1361, 9353, 1901, 857, 5468, 1012, 1906, 5648, 6403, 2, 6693, 7052, 718, 7099, 185, 710, 2160, 84525	1014	159	13528	2.76893	0.000737	3.35e-05	0.000386
GOTERM_BP_FAT	GO:0006959~humoral immune response	22	1.62003	2.11e-07	1755, 683, 684, 5199, 5648, 1604, 717, 718, 713, 1675, 712, 714, 3426, 722, 2206, 721, 710, 8547, 730, 3075, 54210, 11326	1014	79	13528	3.71528	0.00074	3.22e-05	0.000387
GOTERM_BP_FAT	GO:0042127~regulation of cell proliferation	99	7.29013	2.89e-07	1003, 5950, 945, 8741, 8742, 5376, 283, 154, 7356, 11095, 604, 11326, 10140, 2014, 1285, 5742, 6359, 1901, 3489, 7940, 1906, 1718, 10628, 6693, 6368, 8313, 7077, 6778, 2022, 85004, 4792, 1910, 3597, 2167, 5970, 177, 10221, 8764, 7049, 7048, 4781, 58189, 595, 10181, 8850, 2308, 5768, 6277, 2277, 8660, 5813, 1397, 7052, 10608, 7433, 185, 4855, 7704, 9510, 10395, 219790, 2247, 8839, 23371, 2896, 357…	1014	787	13528	1.67825	0.00101073	4.21e-05	0.000529
GOTERM_BP_FAT	GO:0001568~blood vessel development	43	3.16642	3.25e-07	1003, 4855, 2701, 54538, 2034, 8741, 8742, 284, 8613, 283, 2247, 2294, 7049, 9496, 4327, 7048, 51705, 4092, 641700, 57142, 147, 57496, 2308, 9353, 284340, 1901, 2277, 857, 25976, 10908, 1012, 1906, 6403, 3953, 3162, 81575, 7052, 9037, 4627, 1490, 2022, 83478, 4005, 23129	1014	245	13528	2.34152	0.00113858	4.56e-05	0.000596
GOTERM_BP_FAT	GO:0009719~response to endogenous stimulus	60	4.41826	5.37e-07	5950, 115, 64397, 284, 283, 435, 4256, 8835, 7067, 2203, 5265, 7033, 7832, 1080, 5588, 5742, 5170, 1036, 196883, 4886, 2, 3953, 10628, 5652, 8787, 10724, 7078, 85004, 5319, 2167, 760, 5970, 762, 217, 1843, 2791, 367, 7049, 10568, 7048, 58189, 595, 3570, 9619, 3059, 147, 2308, 8850, 858, 857, 8660, 5468, 6272, 1012, 181, 3162, 56729, 713, 358, 5295	1014	405	13528	1.97648	0.0018778	7.23e-05	0.000984
GOTERM_BP_FAT	GO:0002460~adaptive immune response based on somatic recombination of immune receptors built from immunoglobulin superfamily domains	21	1.54639	6.16e-07	23705, 6556, 972, 1604, 3383, 717, 718, 713, 7099, 712, 714, 3426, 722, 721, 3108, 710, 730, 51311, 5580, 3635, 3122	1014	77	13528	3.63852	0.00215265	7.98e-05	0.00112771
GOTERM_BP_FAT	GO:0002250~adaptive immune response	21	1.54639	6.16e-07	23705, 6556, 972, 1604, 3383, 717, 718, 713, 7099, 712, 714, 3426, 722, 721, 3108, 710, 730, 51311, 5580, 3635, 3122	1014	77	13528	3.63852	0.00215265	7.98e-05	0.00112771
GOTERM_BP_FAT	GO:0008285~negative regulation of cell proliferation	55	4.05007	7.06e-07	1003, 5950, 7704, 9510, 945, 10395, 283, 5376, 7356, 2247, 8839, 23371, 11095, 604, 247, 3635, 11326, 10140, 7832, 2014, 1285, 3489, 3611, 7940, 5920, 10437, 1718, 6693, 6368, 8313, 7077, 2022, 85004, 6441, 1028, 10221, 8764, 1805, 7049, 5797, 7048, 4781, 58189, 10181, 8850, 5768, 27244, 858, 857, 5468, 1012, 3162, 10608, 9940, 563	1014	361	13528	2.0326	0.00246841	8.83e-05	0.00129333
GOTERM_BP_FAT	GO:0002697~regulation of immune effector process	24	1.7673	1.14e-06	5950, 3597, 23705, 30009, 55340, 11213, 84106, 8741, 951, 8742, 170575, 5648, 3383, 2, 3162, 6693, 718, 2206, 567, 2205, 6778, 710, 604, 3575, 5788	1014	101	13528	3.17019	0.00399248	0.000138	0.00209346
GOTERM_BP_FAT	GO:0016064~immunoglobulin mediated immune response	17	1.25184	1.21e-06	972, 1604, 717, 718, 713, 712, 714, 3426, 722, 721, 3108, 710, 730, 51311, 5580, 3122, 3635	1014	54	13528	4.20001	0.00423232	0.000141	0.00221949
GOTERM_BP_FAT	GO:0040012~regulation of locomotion	35	2.57732	2.01e-06	5168, 54538, 3603, 4542, 177, 10221, 3909, 10395, 84612, 3383, 6237, 2247, 7049, 5797, 4092, 247, 64411, 2159, 51564, 57142, 3570, 91624, 7010, 9353, 1901, 3815, 3611, 8660, 1012, 1906, 6403, 3162, 7075, 58191, 5295	1014	192	13528	2.43199	0.00702266	0.000227	0.00368791
GOTERM_BP_FAT	GO:0019724~B cell mediated immunity	17	1.25184	2.07e-06	972, 1604, 717, 718, 713, 712, 714, 3426, 722, 721, 3108, 710, 730, 51311, 5580, 3122, 3635	1014	56	13528	4.05001	0.00723456	0.000227	0.0037996
GOTERM_BP_FAT	GO:0002683~negative regulation of immune system process	21	1.54639	2.22e-06	6441, 55340, 11213, 170575, 7940, 8764, 972, 5648, 55824, 2, 7356, 3162, 6693, 3566, 6778, 710, 604, 3575, 5788, 3635, 11326	1014	83	13528	3.37549	0.00774371	0.000236	0.00406804
GOTERM_BP_FAT	GO:0048514~blood vessel morphogenesis	37	2.72459	2.51e-06	4855, 54538, 2034, 8741, 8742, 284, 283, 2247, 2294, 9496, 4327, 7048, 51705, 4092, 641700, 57142, 147, 57496, 9353, 284340, 1901, 2277, 857, 25976, 1012, 10908, 1906, 6403, 3953, 3162, 81575, 7052, 9037, 4627, 1490, 2022, 83478, 23129	1014	211	13528	2.33946	0.00873965	0.000258	0.00459353
GOTERM_BP_FAT	GO:0048002~antigen processing and presentation of peptide antigen	12	0.883652	2.57e-06	10437, 1510, 3136, 6556, 3107, 3106, 567, 3108, 3134, 3133, 972, 3105, 3122	1014	28	13528	5.71767	0.00896889	0.000257	0.00471456
GOTERM_BP_FAT	GO:0030334~regulation of cell migration	32	2.35641	2.64e-06	5168, 54538, 4542, 10221, 3909, 10395, 84612, 3383, 6237, 2247, 7049, 5797, 4092, 247, 64411, 2159, 51564, 57142, 3570, 91624, 7010, 3815, 1901, 3611, 8660, 1012, 1906, 6403, 3162, 7075, 58191, 5295	1014	169	13528	2.52615	0.00918367	0.000256	0.00482798
GOTERM_BP_FAT	GO:0030029~actin filament-based process	40	2.94551	3.71e-06	825, 8557, 22998, 4739, 2934, 55742, 57580, 10395, 283, 57619, 7117, 4637, 29109, 11252, 30846, 604, 1730, 7111, 5880, 1264, 7114, 23500, 116985, 5170, 8476, 4620, 3936, 5590, 4627, 6386, 51763, 4008, 4629, 397, 4628, 58529, 121512, 2059, 10435, 5319	1014	241	13528	2.21431	0.0128874	0.000351	0.00678768
GOTERM_BP_FAT	GO:0001525~angiogenesis	29	2.13549	4.28e-06	4855, 54538, 2034, 8741, 8742, 284, 283, 2247, 9496, 7048, 4327, 51705, 641700, 57142, 9353, 284340, 1901, 2277, 1012, 10908, 1906, 3953, 3162, 81575, 9037, 4627, 1490, 2022, 83478, 23129	1014	148	13528	2.61416	0.0148792	0.000394	0.00784464
GOTERM_BP_FAT	GO:0030036~actin cytoskeleton organization	38	2.79823	4.96e-06	825, 8557, 22998, 4739, 2934, 55742, 57580, 10395, 283, 57619, 7117, 29109, 11252, 30846, 604, 1730, 7111, 5880, 1264, 7114, 23500, 116985, 5170, 8476, 3936, 5590, 4627, 6386, 51763, 4008, 4629, 397, 4628, 58529, 121512, 2059, 10435, 5319	1014	226	13528	2.24321	0.0172223	0.000445	0.00909068
GOTERM_BP_FAT	GO:0050865~regulation of cell activation	32	2.35641	5.59e-06	3597, 6441, 84106, 8741, 170575, 8742, 961, 8764, 7356, 2206, 2205, 7048, 3108, 604, 3575, 3635, 11326, 6095, 8399, 30009, 5588, 55340, 914, 7940, 972, 55824, 6403, 3162, 6693, 7099, 3566, 6778, 5788	1014	175	13528	2.43954	0.0193897	0.000489	0.0102459
GOTERM_BP_FAT	GO:0051270~regulation of cell motion	34	2.50368	6.21e-06	5168, 54538, 4542, 10221, 3909, 10395, 84612, 3383, 6237, 2247, 7049, 5797, 604, 4092, 247, 64411, 2159, 51564, 57142, 3570, 91624, 7010, 116985, 1901, 3815, 3611, 8660, 1012, 1906, 6403, 3162, 7075, 58191, 5295	1014	193	13528	2.35027	0.0214976	0.00053	0.0113719
GOTERM_BP_FAT	GO:0007626~locomotory behavior	43	3.16642	6.52e-06	5168, 1910, 2358, 2357, 6441, 6323, 3603, 334, 435, 146225, 6414, 6376, 1524, 2247, 1130, 3579, 3074, 3577, 7080, 152189, 3730, 641700, 5880, 3570, 147, 9353, 2920, 284340, 6359, 478, 477, 4886, 6361, 6693, 5730, 27306, 3689, 9034, 6368, 58191, 2548, 2022, 2059, 5319	1014	274	13528	2.0937	0.0225728	0.000543	0.0119472
GOTERM_BP_FAT	GO:0006935~chemotaxis	30	2.20913	7.01e-06	5168, 1910, 2358, 2357, 6441, 3603, 146225, 6376, 1524, 2247, 1130, 3579, 3577, 152189, 3730, 641700, 5880, 3570, 9353, 2920, 284340, 6359, 6361, 6693, 3689, 6368, 9034, 58191, 2022, 5319	1014	160	13528	2.50148	0.0242479	0.000571	0.0128447
GOTERM_BP_FAT	GO:0042330~taxis	30	2.20913	7.01e-06	5168, 1910, 2358, 2357, 6441, 3603, 146225, 6376, 1524, 2247, 1130, 3579, 3577, 152189, 3730, 641700, 5880, 3570, 9353, 2920, 284340, 6359, 6361, 6693, 3689, 6368, 9034, 58191, 2022, 5319	1014	160	13528	2.50148	0.0242479	0.000571	0.0128447
GOTERM_BP_FAT	GO:0002698~negative regulation of immune effector process	9	0.662739	7.19e-06	2, 3162, 6693, 11213, 710, 604, 5648, 3575, 5788	1014	16	13528	7.50444	0.0248477	0.000572	0.0131664
GOTERM_BP_FAT	GO:0046456~icosanoid biosynthetic process	12	0.883652	8.23e-06	4048, 240, 241, 5322, 5742, 972, 1906, 27306, 5730, 2205, 247, 4056, 5319	1014	31	13528	5.16434	0.028407	0.00064	0.0150797
GOTERM_BP_FAT	GO:0002694~regulation of leukocyte activation	30	2.20913	1.46e-05	3597, 6441, 84106, 8741, 170575, 8742, 961, 8764, 7356, 2206, 7048, 2205, 3108, 604, 3575, 3635, 11326, 6095, 8399, 30009, 5588, 55340, 914, 7940, 972, 55824, 3162, 6693, 3566, 6778, 5788	1014	166	13528	2.41106	0.049968	0.00111372	0.026821
GOTERM_BP_FAT	GO:0048878~chemical homeostasis	66	4.86009	1.7e-05	5950, 4496, 3240, 4306, 10891, 6556, 6323, 334, 5376, 9104, 745, 480, 885, 7851, 4155, 115019, 9501, 6548, 51090, 6359, 1901, 3611, 4118, 477, 4886, 1906, 10577, 5590, 3784, 9709, 6368, 1043, 10724, 4502, 730, 5788, 286133, 1910, 4023, 2167, 6441, 8698, 3708, 2034, 170575, 2767, 5350, 1604, 366, 5348, 10568, 3074, 4092, 4881, 9619, 147, 55340, 2309, 57716, 857, 7466, 8660, 5468, 3162, 7052, 185	1014	512	13528	1.71977	0.0576424	0.0012624	0.0310642
GOTERM_BP_FAT	GO:0007242~intracellular signaling cascade	134	9.86745	1.77e-05	687, 91662, 4496, 7538, 10891, 948, 154, 4616, 152, 9046, 55647, 7067, 8527, 2205, 84727, 54210, 51562, 6548, 5170, 1901, 3716, 4886, 1906, 1718, 59350, 1490, 85004, 112398, 1613, 4792, 1910, 2767, 53358, 177, 10221, 11031, 1843, 2791, 11035, 7049, 4092, 595, 64284, 695, 10411, 326624, 260425, 181, 7052, 345557, 10497, 7433, 6386, 185, 397, 121512, 79772, 54674, 51311, 115, 4855, 9411, 57580, 544…	1014	1256	13528	1.42335	0.0601517	0.0012916	0.0324591
GOTERM_BP_FAT	GO:0006636~unsaturated fatty acid biosynthetic process	12	0.883652	2.26e-05	4048, 240, 241, 5322, 5742, 972, 1906, 27306, 5730, 2205, 247, 4056, 5319	1014	34	13528	4.70867	0.0759805	0.0016114	0.0413444
GOTERM_BP_FAT	GO:0006690~icosanoid metabolic process	14	1.03093	2.75e-05	8399, 4048, 240, 241, 5322, 5742, 972, 1906, 27306, 5730, 3248, 2205, 247, 4056, 5319	1014	47	13528	3.97398	0.0917453	0.00192276	0.0503456
GOTERM_BP_FAT	GO:0006958~complement activation, classical pathway	11	0.810015	2.85e-05	717, 718, 713, 712, 714, 722, 3426, 721, 710, 730, 1604	1014	29	13528	5.06046	0.0948362	0.00195181	0.0521286
GOTERM_BP_FAT	GO:0008360~regulation of cell shape	15	1.10457	3.03e-05	54873, 116985, 2335, 11217, 7940, 10395, 57619, 3689, 4627, 4628, 2534, 121512, 57194, 64411, 10435	1014	54	13528	3.7059	0.10072	0.00203948	0.0555396
GOTERM_BP_FAT	GO:0002703~regulation of leukocyte mediated immunity	16	1.1782	3.14e-05	23705, 30009, 55340, 84106, 8741, 8742, 170575, 3162, 6693, 718, 2206, 567, 2205, 6778, 604, 5788, 3575	1014	61	13528	3.49934	0.104207	0.00207418	0.0575712
GOTERM_BP_FAT	GO:0030324~lung development	21	1.54639	3.69e-05	5950, 1080, 3290, 6441, 2034, 64759, 858, 2264, 64399, 427, 4256, 2247, 6943, 2294, 1490, 9496, 7048, 4781, 3170, 84525, 7080	1014	99	13528	2.82996	0.121208	0.00238986	0.0675923
GOTERM_BP_FAT	GO:0048545~response to steroid hormone stimulus	32	2.35641	3.76e-05	2167, 760, 5970, 762, 217, 284, 1843, 435, 8835, 7048, 10568, 58189, 5265, 595, 3570, 1080, 5742, 858, 1036, 857, 5468, 4886, 2, 3953, 3162, 10628, 713, 5652, 8787, 358, 10724, 7078	1014	192	13528	2.22354	0.123216	0.00238796	0.0687886
GOTERM_BP_FAT	GO:0050777~negative regulation of immune response	10	0.736377	4.87e-05	2, 6693, 11213, 710, 6778, 604, 5648, 3575, 5788, 3635	1014	25	13528	5.33649	0.156617	0.00303705	0.0890973
GOTERM_BP_FAT	GO:0003013~circulatory system process	31	2.28277	5.09e-05	1910, 8557, 4778, 2313, 5350, 154, 4881, 7080, 147, 1080, 5606, 1285, 5742, 858, 476, 26509, 857, 5468, 477, 7134, 4886, 1906, 4973, 3162, 3784, 185, 710, 2022, 2548, 2982, 3043	1014	186	13528	2.22354	0.163046	0.00311768	0.093098
GOTERM_BP_FAT	GO:0008015~blood circulation	31	2.28277	5.09e-05	1910, 8557, 4778, 2313, 5350, 154, 4881, 7080, 147, 1080, 5606, 1285, 5742, 858, 476, 26509, 857, 5468, 477, 7134, 4886, 1906, 4973, 3162, 3784, 185, 710, 2022, 2548, 2982, 3043	1014	186	13528	2.22354	0.163046	0.00311768	0.093098
GOTERM_BP_FAT	GO:0051605~protein maturation by peptide bond cleavage	19	1.39912	5.47e-05	5199, 5648, 1604, 717, 1718, 718, 713, 1675, 712, 714, 3426, 722, 721, 2160, 710, 8547, 730, 3075, 11326	1014	86	13528	2.94748	0.174374	0.00329824	0.100223
GOTERM_BP_FAT	GO:0002455~humoral immune response mediated by circulating immunoglobulin	11	0.810015	5.49e-05	717, 718, 713, 712, 714, 722, 3426, 721, 710, 730, 1604	1014	31	13528	4.73398	0.174855	0.00325226	0.100527
GOTERM_BP_FAT	GO:0030323~respiratory tube development	21	1.54639	5.77e-05	5950, 1080, 3290, 6441, 2034, 64759, 858, 2264, 64399, 427, 4256, 2247, 6943, 2294, 1490, 9496, 7048, 4781, 3170, 84525, 7080	1014	102	13528	2.74672	0.182958	0.00336208	0.105686
GOTERM_BP_FAT	GO:0050900~leukocyte migration	15	1.10457	5.82e-05	1910, 3570, 6441, 3603, 3383, 6403, 6404, 6376, 3689, 4627, 1130, 3579, 5420, 58191, 5319	1014	57	13528	3.51085	0.184313	0.00333417	0.106554
GOTERM_BP_FAT	GO:0050867~positive regulation of cell activation	22	1.62003	6.59e-05	3597, 30009, 5588, 55340, 8741, 914, 8742, 170575, 961, 972, 6403, 6693, 7099, 2206, 3566, 2205, 7048, 3108, 6778, 604, 3575, 5788, 3635	1014	111	13528	2.64421	0.20597	0.003713	0.12062
GOTERM_BP_FAT	GO:0033559~unsaturated fatty acid metabolic process	14	1.03093	7.03e-05	8399, 4048, 240, 241, 5322, 5742, 972, 1906, 27306, 5730, 3248, 2205, 247, 4056, 5319	1014	51	13528	3.6623	0.218105	0.00389769	0.128669
GOTERM_BP_FAT	GO:0001818~negative regulation of cytokine production	12	0.883652	7.19e-05	51564, 7356, 91662, 3162, 3570, 11213, 55340, 6556, 170575, 5468, 604, 11326	1014	38	13528	4.21302	0.222552	0.0039257	0.131651
GOTERM_BP_FAT	GO:0051241~negative regulation of multicellular organismal process	28	2.06186	8.3e-05	91662, 5950, 7103, 6556, 170575, 5350, 154, 7356, 7048, 604, 11326, 3635, 51564, 3570, 1361, 55340, 11213, 308, 476, 857, 5468, 477, 1906, 3162, 10724, 1471, 2160, 2982	1014	164	13528	2.27777	0.252214	0.00446137	0.151978
GOTERM_BP_FAT	GO:0042060~wound healing	31	2.28277	8.4e-05	966, 2934, 6556, 7450, 1316, 2335, 948, 2247, 9002, 7048, 3170, 5265, 2159, 10516, 7035, 285313, 5588, 5627, 308, 9060, 4620, 3162, 57088, 4815, 4628, 7078, 2160, 710, 2022, 7056, 8291	1014	191	13528	2.16533	0.254737	0.0044449	0.153744
GOTERM_BP_FAT	GO:0002504~antigen processing and presentation of peptide or polysaccharide antigen via MHC class II	11	0.810015	9.98e-05	3126, 3113, 10437, 3127, 3115, 3125, 1510, 3109, 3108, 972, 3123, 3122	1014	33	13528	4.44707	0.294947	0.00520258	0.18272
GOTERM_BP_FAT	GO:0002920~regulation of humoral immune response	7	0.515464	0.000108	2, 55340, 951, 170575, 710, 5648, 5788	1014	12	13528	7.78238	0.315546	0.00555998	0.198207
GOTERM_BP_FAT	GO:0050727~regulation of inflammatory response	17	1.25184	0.00013	91662, 7538, 2167, 5468, 5648, 154, 2, 7356, 6693, 6376, 718, 7052, 7099, 185, 2205, 710, 604	1014	76	13528	2.98422	0.366089	0.00658471	0.238265
GOTERM_BP_FAT	GO:0060541~respiratory system development	21	1.54639	0.000133	5950, 1080, 3290, 6441, 2034, 64759, 858, 2264, 64399, 427, 4256, 2247, 6943, 2294, 1490, 9496, 7048, 4781, 3170, 84525, 7080	1014	108	13528	2.59413	0.371523	0.00661312	0.242759
GOTERM_BP_FAT	GO:0002700~regulation of production of molecular mediator of immune response	12	0.883652	0.000153	3597, 5950, 3162, 30009, 11213, 55340, 8741, 951, 8742, 170575, 6778, 604, 5788	1014	41	13528	3.90475	0.415439	0.00753337	0.280567
GOTERM_BP_FAT	GO:0002822~regulation of adaptive immune response based on somatic recombination of immune receptors built from immunoglobulin superfamily domains	14	1.03093	0.000162	30009, 55340, 6556, 8741, 8742, 170575, 6693, 718, 567, 2205, 3566, 6778, 604, 5788, 3575	1014	55	13528	3.39595	0.432478	0.00783686	0.296003
GOTERM_BP_FAT	GO:0045730~respiratory burst	7	0.515464	0.000188	653361, 4688, 5588, 1043, 6556, 1536, 1604	1014	13	13528	7.18374	0.482924	0.00899445	0.344561
GOTERM_BP_FAT	GO:0002819~regulation of adaptive immune response	14	1.03093	0.000197	30009, 55340, 6556, 8741, 8742, 170575, 6693, 718, 567, 2205, 3566, 6778, 604, 5788, 3575	1014	56	13528	3.33531	0.497365	0.00925274	0.359332
GOTERM_BP_FAT	GO:0030155~regulation of cell adhesion	24	1.7673	0.000202	9267, 2934, 1295, 4542, 1901, 961, 3611, 1012, 3909, 3383, 948, 6693, 7052, 6376, 5590, 9595, 397, 5420, 51705, 2022, 5295, 604, 4092, 79625	1014	137	13528	2.33715	0.50734	0.00939475	0.369784
GOTERM_BP_FAT	GO:0032103~positive regulation of response to external stimulus	15	1.10457	0.000221	81565, 91662, 3570, 7052, 718, 6376, 2167, 7099, 185, 9353, 3603, 1901, 177, 2205, 1012	1014	64	13528	3.12685	0.539019	0.0101377	0.40443
GOTERM_BP_FAT	GO:0007585~respiratory gaseous exchange	11	0.810015	0.000223	729238, 6440, 1080, 6441, 9935, 7763, 6439, 2548, 7134, 653509, 1906	1014	36	13528	4.07648	0.541992	0.0100899	0.407801
GOTERM_BP_FAT	GO:0002695~negative regulation of leukocyte activation	14	1.03093	0.000237	6441, 55340, 170575, 7940, 8764, 972, 55824, 7356, 3162, 6693, 3566, 604, 11326, 3635	1014	57	13528	3.27679	0.564366	0.0105967	0.4339
GOTERM_BP_FAT	GO:0002712~regulation of B cell mediated immunity	9	0.662739	0.000239	718, 30009, 55340, 8741, 8742, 170575, 2205, 6778, 604, 5788	1014	24	13528	5.00296	0.567012	0.0105396	0.437075
GOTERM_BP_FAT	GO:0002889~regulation of immunoglobulin mediated immune response	9	0.662739	0.000239	718, 30009, 55340, 8741, 8742, 170575, 2205, 6778, 604, 5788	1014	24	13528	5.00296	0.567012	0.0105396	0.437075
GOTERM_BP_FAT	GO:0043627~response to estrogen stimulus	20	1.47275	0.000264	595, 1080, 760, 858, 857, 5468, 284, 4886, 1843, 3953, 3162, 10628, 8835, 8787, 358, 10568, 7048, 7078, 58189, 5265	1014	105	13528	2.54119	0.603687	0.0115027	0.483178
GOTERM_BP_FAT	GO:0022604~regulation of cell morphogenesis	23	1.69367	0.000274	57142, 54873, 9353, 116985, 23654, 2335, 11217, 3611, 7940, 10395, 81565, 57619, 3689, 4627, 4628, 2534, 7049, 121512, 57194, 4092, 4155, 10435, 64411	1014	131	13528	2.34235	0.617336	0.0117892	0.501427
GOTERM_BP_FAT	GO:0042325~regulation of phosphorylation	57	4.19735	0.000277	91662, 115, 6556, 283, 334, 154, 152, 4616, 2247, 55600, 94274, 885, 2206, 8527, 2205, 5580, 5581, 51562, 5606, 11140, 5170, 3815, 64061, 3611, 81848, 196883, 972, 9064, 975, 1906, 28984, 5590, 3689, 2022, 5788, 5319, 1910, 2357, 2167, 1028, 10221, 8764, 5208, 7048, 10114, 4092, 595, 10411, 3570, 3059, 11213, 857, 7099, 6385, 9467, 121512, 54674	1014	466	13528	1.63187	0.621235	0.0117697	0.50676
GOTERM_BP_FAT	GO:0031349~positive regulation of defense response	16	1.1782	0.000278	91662, 23705, 2167, 11213, 55340, 5970, 170575, 6376, 718, 7052, 7099, 185, 2205, 7097, 4792, 51311	1014	73	13528	2.9241	0.621752	0.011645	0.507471
GOTERM_BP_FAT	GO:0043450~alkene biosynthetic process	8	0.589102	0.000292	4048, 240, 241, 5322, 2205, 247, 4056, 5319	1014	19	13528	5.61736	0.640656	0.0121103	0.534162
GOTERM_BP_FAT	GO:0019370~leukotriene biosynthetic process	8	0.589102	0.000292	4048, 240, 241, 5322, 2205, 247, 4056, 5319	1014	19	13528	5.61736	0.640656	0.0121103	0.534162
GOTERM_BP_FAT	GO:0002696~positive regulation of leukocyte activation	20	1.47275	0.0003	3597, 30009, 5588, 55340, 8741, 914, 8742, 170575, 961, 972, 6693, 2206, 3566, 2205, 7048, 3108, 6778, 604, 3575, 5788, 3635	1014	106	13528	2.51721	0.650119	0.0122788	0.548052
GOTERM_BP_FAT	GO:0042592~homeostatic process	83	6.11193	0.000306	5950, 4496, 3240, 4306, 10891, 6556, 6323, 2745, 283, 5376, 334, 154, 6415, 9104, 745, 480, 25824, 885, 7851, 604, 23071, 3575, 4155, 5880, 115019, 9501, 6548, 51090, 6359, 1901, 3611, 4118, 477, 4886, 1906, 10577, 5590, 3784, 9709, 6368, 1043, 10724, 4502, 112398, 730, 5788, 286133, 1910, 4023, 2167, 6441, 8698, 3708, 2034, 170575, 2767, 5350, 1604, 12, 366, 51061, 5348, 7049, 10568, 3074, 4092,…	1014	751	13528	1.47446	0.657978	0.0123978	0.559874
GOTERM_BP_FAT	GO:0003012~muscle system process	27	1.98822	0.000309	1910, 6442, 8557, 2767, 7402, 5348, 4637, 6641, 84676, 5606, 1180, 26509, 7136, 6332, 7134, 1906, 4620, 3162, 3784, 1674, 7433, 4629, 1160, 2548, 2982, 88, 8291	1014	168	13528	2.14413	0.661502	0.0123738	0.565264
GOTERM_BP_FAT	GO:0050801~ion homeostasis	51	3.75552	0.00039	4496, 3240, 4306, 6556, 6323, 5376, 334, 9104, 745, 480, 885, 4155, 115019, 6548, 51090, 6359, 1901, 3611, 4118, 477, 1906, 4886, 5590, 3784, 9709, 6368, 1043, 10724, 4502, 730, 5788, 286133, 1910, 8698, 3708, 2767, 170575, 5350, 1604, 5348, 10568, 3074, 4092, 4881, 55340, 57716, 857, 7466, 3162, 7052, 185	1014	409	13528	1.66358	0.744588	0.0153903	0.711708
GOTERM_BP_FAT	GO:0006936~muscle contraction	25	1.84094	0.000424	1910, 8557, 6442, 5606, 1180, 2767, 7136, 26509, 6332, 7134, 1906, 4620, 7402, 1674, 3784, 5348, 4637, 7433, 4629, 6641, 1160, 84676, 2548, 88, 8291	1014	153	13528	2.17994	0.773318	0.0165382	0.77369
GOTERM_BP_FAT	GO:0051174~regulation of phosphorus metabolic process	58	4.27099	0.000429	91662, 115, 6556, 10395, 283, 334, 154, 152, 4616, 2247, 55600, 94274, 885, 2206, 8527, 2205, 5580, 5581, 51562, 5606, 11140, 5170, 3815, 64061, 3611, 81848, 196883, 972, 9064, 975, 1906, 28984, 5590, 3689, 2022, 5788, 5319, 1910, 2357, 2167, 1028, 10221, 8764, 5208, 7048, 10114, 4092, 595, 10411, 3570, 3059, 11213, 857, 7099, 6385, 9467, 121512, 54674	1014	485	13528	1.59545	0.777018	0.0165358	0.782235
GOTERM_BP_FAT	GO:0019220~regulation of phosphate metabolic process	58	4.27099	0.000429	91662, 115, 6556, 10395, 283, 334, 154, 152, 4616, 2247, 55600, 94274, 885, 2206, 8527, 2205, 5580, 5581, 51562, 5606, 11140, 5170, 3815, 64061, 3611, 81848, 196883, 972, 9064, 975, 1906, 28984, 5590, 3689, 2022, 5788, 5319, 1910, 2357, 2167, 1028, 10221, 8764, 5208, 7048, 10114, 4092, 595, 10411, 3570, 3059, 11213, 857, 7099, 6385, 9467, 121512, 54674	1014	485	13528	1.59545	0.777018	0.0165358	0.782235
GOTERM_BP_FAT	GO:0055082~cellular chemical homeostasis	48	3.53461	0.000447	286133, 1910, 4496, 3240, 4306, 8698, 10891, 3708, 6556, 6323, 170575, 2767, 334, 5350, 5376, 1604, 9104, 745, 5348, 480, 885, 10568, 3074, 4092, 4155, 55340, 51090, 57716, 1901, 6359, 3611, 7466, 857, 4118, 477, 4886, 1906, 7052, 5590, 3784, 9709, 185, 1043, 6368, 10724, 4502, 730, 5788	1014	380	13528	1.68521	0.790753	0.0170425	0.815239
GOTERM_BP_FAT	GO:0006928~cell motion	57	4.19735	0.000449	5168, 10894, 8741, 8742, 2335, 283, 3383, 288, 2247, 480, 885, 3579, 976, 8399, 8875, 9353, 3815, 5362, 6403, 6404, 3689, 1490, 58191, 2022, 5319, 1910, 2358, 2357, 6441, 7869, 214, 3603, 64759, 7145, 8613, 81565, 6376, 1130, 7049, 5797, 5420, 7080, 3730, 3570, 7763, 29116, 7316, 858, 10417, 1012, 7431, 23499, 9037, 4627, 6386, 2534, 4628, 397	1014	475	13528	1.60095	0.792541	0.0169506	0.819693
GOTERM_BP_FAT	GO:0060326~cell chemotaxis	11	0.810015	0.000454	1910, 3570, 6376, 6441, 3689, 1130, 3603, 58191, 3579, 2022, 5319	1014	39	13528	3.76291	0.796047	0.01695	0.828539
GOTERM_BP_FAT	GO:0050866~negative regulation of cell activation	14	1.03093	0.000481	6441, 55340, 170575, 7940, 8764, 972, 55824, 7356, 3162, 6693, 3566, 604, 11326, 3635	1014	61	13528	3.06192	0.814659	0.0177716	0.878187
GOTERM_BP_FAT	GO:0006957~complement activation, alternative pathway	7	0.515464	0.000482	717, 718, 1675, 5199, 3075, 730, 11326	1014	15	13528	6.2259	0.815235	0.0176184	0.879803
GOTERM_BP_FAT	GO:0019725~cellular homeostasis	56	4.12371	0.00049	3240, 4496, 4306, 10891, 6556, 6323, 2745, 334, 5376, 6415, 9104, 745, 480, 25824, 885, 23071, 4155, 51090, 6359, 1901, 3611, 4118, 477, 4886, 1906, 5590, 3784, 9709, 1043, 6368, 10724, 4502, 112398, 730, 5788, 286133, 1910, 8698, 3708, 170575, 2767, 5350, 1604, 51061, 5348, 10568, 3074, 4092, 55340, 5768, 57716, 857, 7466, 7052, 185, 2548	1014	466	13528	1.60324	0.819962	0.0177017	0.893244
GOTERM_BP_FAT	GO:0051250~negative regulation of lymphocyte activation	13	0.95729	0.000527	55824, 7356, 6693, 6441, 55340, 170575, 3566, 7940, 972, 604, 8764, 3635, 11326	1014	54	13528	3.21178	0.841866	0.0188339	0.960503
GOTERM_BP_FAT	GO:0045088~regulation of innate immune response	13	0.95729	0.000527	2, 23705, 7099, 55340, 11213, 5970, 4542, 170575, 7097, 710, 25939, 4792, 51311	1014	54	13528	3.21178	0.841866	0.0188339	0.960503
GOTERM_BP_FAT	GO:0002706~regulation of lymphocyte mediated immunity	13	0.95729	0.000527	23705, 30009, 55340, 8741, 170575, 8742, 6693, 718, 567, 2205, 6778, 604, 5788, 3575	1014	54	13528	3.21178	0.841866	0.0188339	0.960503
GOTERM_BP_FAT	GO:0007010~cytoskeleton organization	53	3.9028	0.00054	55742, 57580, 10395, 283, 288, 7117, 11252, 604, 22885, 5880, 23500, 5170, 3855, 84448, 5590, 51763, 10579, 2059, 5319, 10435, 825, 6445, 8557, 4739, 2934, 22998, 25777, 81565, 3983, 57619, 29109, 30846, 64411, 1730, 7111, 1264, 7114, 116985, 858, 857, 8476, 23499, 3936, 1674, 4627, 6386, 4629, 4008, 4628, 397, 23336, 58529, 121512	1014	436	13528	1.62175	0.848972	0.0191038	0.984328
GOTERM_BP_FAT	GO:0007610~behavior	56	4.12371	0.000573	5168, 6323, 334, 435, 6414, 1524, 2247, 885, 3579, 8528, 3577, 641700, 5880, 9353, 284340, 5923, 3815, 6359, 478, 477, 4886, 6361, 3953, 6693, 5590, 3689, 6368, 58191, 2022, 2059, 5319, 1910, 8516, 2358, 4128, 2357, 6441, 3603, 53358, 146225, 6376, 1130, 3074, 7080, 152189, 3730, 3570, 147, 2920, 7466, 181, 27306, 5730, 9034, 2534, 2548, 2182	1014	469	13528	1.59298	0.865555	0.0200647	1.04458
GOTERM_BP_FAT	GO:0006873~cellular ion homeostasis	47	3.46097	0.000575	286133, 1910, 4496, 3240, 4306, 8698, 3708, 6556, 6323, 170575, 2767, 334, 5350, 5376, 1604, 9104, 745, 5348, 480, 885, 10568, 3074, 4092, 4155, 55340, 51090, 57716, 1901, 6359, 3611, 7466, 857, 4118, 477, 4886, 1906, 7052, 5590, 3784, 9709, 185, 1043, 6368, 10724, 4502, 730, 5788	1014	374	13528	1.67657	0.866602	0.0199426	1.04862
GOTERM_BP_FAT	GO:0010883~regulation of lipid storage	8	0.589102	0.000591	4023, 9619, 8399, 57104, 4481, 5468, 4792, 948	1014	21	13528	5.08237	0.873649	0.0202737	1.07672
GOTERM_BP_FAT	GO:0051249~regulation of lymphocyte activation	24	1.7673	0.000633	3597, 30009, 5588, 6441, 55340, 8741, 914, 8742, 170575, 961, 7940, 972, 8764, 55824, 7356, 6693, 3566, 7048, 3108, 6778, 604, 3575, 5788, 3635, 11326	1014	148	13528	2.16344	0.89102	0.0214969	1.15326
GOTERM_BP_FAT	GO:0002478~antigen processing and presentation of exogenous peptide antigen	6	0.441826	0.000735	10437, 1510, 567, 3108, 972, 3122	1014	11	13528	7.27703	0.923709	0.0246731	1.33755
GOTERM_BP_FAT	GO:0016477~cell migration	37	2.72459	0.000765	1910, 6441, 3603, 8741, 64759, 8742, 2335, 7145, 8613, 283, 3383, 81565, 6376, 2247, 1130, 885, 7049, 5420, 3579, 7080, 3570, 9353, 7763, 3815, 858, 5362, 1012, 6403, 6404, 3689, 4627, 6386, 1490, 2534, 4628, 58191, 2022, 5319	1014	276	13528	1.7885	0.93143	0.0254392	1.39263
GOTERM_BP_FAT	GO:0031032~actomyosin structure organization	9	0.662739	0.000772	825, 7111, 8557, 1264, 22998, 4629, 4008, 4628, 58529	1014	28	13528	4.28825	0.933058	0.025423	1.40503
GOTERM_BP_FAT	GO:0006691~leukotriene metabolic process	8	0.589102	0.000811	4048, 240, 241, 5322, 2205, 247, 4056, 5319	1014	22	13528	4.85135	0.941574	0.0264367	1.4752
GOTERM_BP_FAT	GO:0050868~negative regulation of T cell activation	11	0.810015	0.000856	55824, 7356, 6693, 6441, 55340, 170575, 3566, 972, 604, 8764, 11326	1014	42	13528	3.49413	0.950075	0.0276228	1.55624
GOTERM_BP_FAT	GO:0001817~regulation of cytokine production	27	1.98822	0.000984	91662, 6441, 79589, 6556, 5970, 170575, 7356, 1051, 10392, 2205, 604, 114548, 11326, 3635, 51564, 23705, 3570, 5606, 5588, 55340, 11213, 5468, 3162, 6693, 7099, 7097, 51311	1014	181	13528	1.99013	0.968124	0.0314029	1.78711
GOTERM_BP_FAT	GO:0035295~tube development	31	2.28277	0.001	5950, 4855, 6441, 2034, 64759, 10395, 64399, 4256, 57619, 2247, 6943, 2294, 9496, 7048, 4781, 3170, 7080, 89780, 1080, 3290, 9353, 858, 3611, 2264, 1906, 427, 9037, 1490, 2022, 23129, 84525	1014	220	13528	1.8799	0.969803	0.0316001	1.81491
GOTERM_BP_FAT	GO:0009968~negative regulation of signal transduction	31	2.28277	0.001076	91662, 5970, 10272, 10221, 10395, 64399, 154, 8835, 5516, 604, 5580, 4092, 3635, 64411, 595, 10140, 9501, 63976, 56998, 11213, 8490, 857, 27122, 64407, 5997, 5590, 8787, 8313, 2022, 4792, 5788	1014	221	13528	1.87139	0.976902	0.0336747	1.95253
GOTERM_BP_FAT	GO:0043449~cellular alkene metabolic process	8	0.589102	0.00109134	4048, 240, 241, 5322, 2205, 247, 4056, 5319	1014	23	13528	4.64043	0.978111	0.0338446	1.98011
GOTERM_BP_FAT	GO:0043434~response to peptide hormone stimulus	24	1.7673	0.0011069	5950, 3570, 7033, 7832, 1080, 8850, 2308, 5588, 5970, 64397, 5170, 858, 1036, 8660, 6272, 5468, 435, 56729, 8835, 5652, 367, 2203, 5295, 5319	1014	154	13528	2.07915	0.979272	0.0340176	2.00805
GOTERM_BP_FAT	GO:0048585~negative regulation of response to stimulus	18	1.32548	0.00113724	7538, 11213, 5970, 5468, 166, 5648, 154, 2, 6693, 5590, 885, 6778, 710, 604, 5580, 3575, 5788, 3635	1014	100	13528	2.40142	0.981363	0.0346305	2.06257
GOTERM_BP_FAT	GO:0045768~positive regulation of anti-apoptosis	9	0.662739	0.00127182	1843, 3162, 3570, 7832, 6548, 3977, 857, 284, 4092	1014	30	13528	4.00237	0.98837	0.0383185	2.30397
GOTERM_BP_FAT	GO:0045638~negative regulation of myeloid cell differentiation	9	0.662739	0.00127182	7538, 63976, 7704, 9935, 7099, 714, 4792, 4005, 3635	1014	30	13528	4.00237	0.98837	0.0383185	2.30397
GOTERM_BP_FAT	GO:0007568~aging	19	1.39912	0.0013005	9365, 4855, 5588, 2934, 5742, 5970, 5549, 177, 3611, 2073, 6909, 8835, 713, 29842, 10724, 7078, 2022, 5580, 3635	1014	110	13528	2.30439	0.989482	0.038832	2.35533
GOTERM_BP_FAT	GO:0030595~leukocyte chemotaxis	10	0.736377	0.00130997	1910, 3570, 6376, 6441, 3689, 1130, 3603, 58191, 3579, 5319	1014	37	13528	3.60574	0.989826	0.0387789	2.37229
GOTERM_BP_FAT	GO:0007243~protein kinase cascade	45	3.3137	0.0015052	91662, 7538, 4855, 10044, 2357, 177, 10221, 4616, 152, 8835, 11035, 2247, 65018, 7049, 2205, 9693, 695, 51562, 147, 5606, 6548, 23043, 3815, 857, 3716, 972, 9064, 975, 1906, 6196, 3162, 7099, 120892, 2534, 7097, 121512, 23604, 1613, 4792, 54674, 5295, 51311, 5788, 5319, 6195	1014	370	13528	1.62258	0.994868	0.0440611	2.72126
GOTERM_BP_FAT	GO:0016044~membrane organization	46	3.38733	0.00152103	286133, 23237, 10268, 6441, 6556, 8676, 170575, 25777, 1785, 22918, 54453, 8673, 948, 154, 22905, 81565, 1053, 7048, 11252, 30846, 25801, 3055, 2348, 4360, 152503, 9936, 55340, 914, 4481, 858, 857, 4118, 6272, 50618, 1718, 408, 4620, 2219, 10938, 7075, 57088, 4628, 58191, 115677, 54674, 8291	1014	381	13528	1.61075	0.995145	0.0441456	2.7495
GOTERM_BP_FAT	GO:0045767~regulation of anti-apoptosis	10	0.736377	0.00160427	1843, 3162, 3570, 57142, 7832, 6548, 3977, 857, 284, 4092	1014	38	13528	3.51085	0.996373	0.0461247	2.89789
GOTERM_BP_FAT	GO:0016485~protein processing	19	1.39912	0.00160547	5199, 5648, 1604, 717, 1718, 718, 713, 1675, 712, 714, 3426, 722, 721, 2160, 710, 8547, 730, 3075, 11326	1014	112	13528	2.26324	0.996389	0.0457828	2.90004
GOTERM_BP_FAT	GO:0042742~defense response to bacterium	19	1.39912	0.00160547	1755, 3570, 6556, 4542, 2268, 820, 5199, 6403, 10392, 6693, 10578, 1511, 7099, 1130, 1053, 58484, 7097, 4069, 3055	1014	112	13528	2.26324	0.996389	0.0457828	2.90004
GOTERM_BP_FAT	GO:0044057~regulation of system process	39	2.87187	0.00167388	1910, 23237, 4660, 240, 2034, 10398, 5350, 154, 745, 65018, 885, 7067, 4092, 10659, 4881, 1264, 147, 5588, 5742, 1286, 5923, 3815, 7316, 476, 857, 477, 7134, 27129, 4886, 1906, 3162, 5590, 1674, 3784, 185, 6385, 10724, 2982, 2548	1014	309	13528	1.68384	0.997159	0.0473032	3.02181
GOTERM_BP_FAT	GO:0002495~antigen processing and presentation of peptide antigen via MHC class II	5	0.368189	0.00171294	10437, 1510, 3108, 972, 3122	1014	8	13528	8.33826	0.997522	0.0479938	3.09128
GOTERM_BP_FAT	GO:0019886~antigen processing and presentation of exogenous peptide antigen via MHC class II	5	0.368189	0.00171294	10437, 1510, 3108, 972, 3122	1014	8	13528	8.33826	0.997522	0.0479938	3.09128
GOTERM_BP_FAT	GO:0051604~protein maturation	20	1.47275	0.00176501	7466, 5199, 5648, 1604, 717, 1718, 718, 713, 1675, 712, 714, 3426, 722, 721, 2160, 710, 8547, 730, 3075, 11326	1014	122	13528	2.18709	0.997936	0.0490258	3.18383
GOTERM_BP_FAT	GO:0001816~cytokine production	11	0.810015	0.00180474	10392, 2167, 7099, 6556, 1053, 10725, 58484, 2206, 5580, 5319, 114548	1014	46	13528	3.19029	0.998204	0.0497082	3.25438
GOTERM_BP_FAT	GO:0048660~regulation of smooth muscle cell proliferation	11	0.810015	0.00180474	3570, 4855, 7052, 1901, 177, 7048, 3611, 10221, 1012, 283, 1906	1014	46	13528	3.19029	0.998204	0.0497082	3.25438
GOTERM_BP_FAT	GO:0007167~enzyme linked receptor protein signaling pathway	42	3.09278	0.00182706	9365, 1436, 64397, 53358, 284, 64651, 154, 9046, 8835, 2247, 558, 4053, 7049, 8527, 7048, 7044, 4092, 10140, 9068, 2308, 7010, 6711, 7763, 3815, 2277, 8660, 2264, 3716, 6272, 25976, 6098, 654, 10628, 2662, 374, 7075, 3977, 1490, 3248, 2022, 2059, 5295	1014	342	13528	1.6384	0.998339	0.0499158	3.294
GOTERM_BP_FAT	GO:0010743~regulation of foam cell differentiation	8	0.589102	0.00187529	4023, 9619, 8399, 185, 4481, 5468, 4792, 948	1014	25	13528	4.26919	0.998598	0.0508042	3.37953
GOTERM_BP_FAT	GO:0044092~negative regulation of molecular function	41	3.01915	0.00210191	1910, 115, 2167, 801, 1028, 847, 10221, 154, 4616, 7067, 79661, 10114, 4092, 5580, 5698, 114548, 11060, 51562, 831, 11213, 5170, 1901, 7316, 3611, 81848, 857, 196883, 6272, 5468, 166, 4886, 1718, 3953, 3162, 5590, 9709, 9467, 2022, 1471, 4792, 5788	1014	334	13528	1.6377	0.999367	0.0563385	3.78056
GOTERM_BP_FAT	GO:0045859~regulation of protein kinase activity	42	3.09278	0.00214824	115, 2357, 2167, 6556, 1028, 10221, 283, 334, 154, 4616, 152, 2247, 885, 2206, 8527, 2205, 7048, 10114, 595, 51562, 5606, 11213, 11140, 64061, 5170, 3815, 3611, 81848, 857, 196883, 972, 975, 1906, 9064, 28984, 5590, 6385, 9467, 121512, 54674, 5788, 5319	1014	345	13528	1.62415	0.999462	0.0571085	3.86234
GOTERM_BP_FAT	GO:0051251~positive regulation of lymphocyte activation	17	1.25184	0.00216881	3597, 30009, 5588, 55340, 8741, 8742, 170575, 961, 972, 6693, 3566, 7048, 3108, 6778, 604, 3575, 5788, 3635	1014	97	13528	2.33815	0.999499	0.0572061	3.89863
GOTERM_BP_FAT	GO:0043549~regulation of kinase activity	43	3.16642	0.00231067	115, 2357, 2167, 6556, 1028, 10221, 283, 334, 154, 4616, 152, 2247, 5208, 885, 2206, 8527, 2205, 7048, 10114, 595, 51562, 5606, 11213, 11140, 64061, 5170, 3815, 3611, 81848, 857, 196883, 972, 9064, 975, 1906, 28984, 5590, 6385, 9467, 121512, 54674, 5788, 5319	1014	357	13528	1.60693	0.999695	0.0603824	4.14856
GOTERM_BP_FAT	GO:0060537~muscle tissue development	20	1.47275	0.00235066	5950, 8557, 10791, 57496, 7763, 858, 857, 25976, 7134, 5350, 6909, 7402, 4637, 4629, 4628, 7049, 2548, 2022, 4154, 4092	1014	125	13528	2.1346	0.999735	0.0609418	4.21891
GOTERM_BP_FAT	GO:0007160~cell-matrix adhesion	16	1.1782	0.00237036	10894, 10516, 8516, 7010, 2335, 5170, 3611, 54749, 1305, 10395, 3675, 8910, 3689, 1490, 6614, 88	1014	89	13528	2.39842	0.999753	0.0609863	4.25355
GOTERM_BP_FAT	GO:0002637~regulation of immunoglobulin production	8	0.589102	0.00240261	3597, 5950, 30009, 8741, 951, 8742, 6778, 604, 5788	1014	26	13528	4.10499	0.999779	0.0613407	4.31022
GOTERM_BP_FAT	GO:0040017~positive regulation of locomotion	17	1.25184	0.0024163	2159, 51564, 3570, 9353, 4542, 3603, 3815, 1901, 177, 3611, 8660, 1012, 1906, 3383, 2247, 58191, 5295	1014	98	13528	2.31429	0.99979	0.0612336	4.33427
GOTERM_BP_FAT	GO:0031589~cell-substrate adhesion	17	1.25184	0.0024163	10894, 10516, 8516, 7010, 7450, 2335, 5170, 3611, 54749, 1305, 10395, 3675, 8910, 3689, 1490, 6614, 88	1014	98	13528	2.31429	0.99979	0.0612336	4.33427
GOTERM_BP_FAT	GO:0001932~regulation of protein amino acid phosphorylation	25	1.84094	0.00243255	595, 1910, 91662, 10411, 3570, 3059, 857, 8764, 9064, 975, 1906, 5590, 7099, 3689, 2247, 55600, 885, 2205, 121512, 2022, 10114, 5788, 4092, 5580, 5581	1014	173	13528	1.92792	0.999801	0.0611907	4.36281
GOTERM_BP_FAT	GO:0009617~response to bacterium	27	1.98822	0.00249665	6556, 5970, 4542, 2268, 820, 10221, 10392, 1130, 1053, 58484, 5265, 3055, 7080, 1755, 3570, 11213, 5199, 6403, 6693, 10578, 1511, 7099, 567, 7097, 4792, 4069, 7056	1014	193	13528	1.86639	0.999841	0.0623068	4.47531
GOTERM_BP_FAT	GO:0006869~lipid transport	22	1.62003	0.00261775	23673, 55911, 5950, 9619, 8399, 6578, 58488, 1080, 5322, 123, 4481, 857, 5468, 5660, 338328, 948, 10577, 81575, 80833, 57194, 23250, 5319	1014	145	13528	2.02419	0.999896	0.0647717	4.68749
GOTERM_BP_FAT	GO:0019884~antigen processing and presentation of exogenous antigen	6	0.441826	0.00263431	10437, 1510, 567, 3108, 972, 3122	1014	14	13528	5.71767	0.999902	0.0647117	4.71647
GOTERM_BP_FAT	GO:0007263~nitric oxide mediated signal transduction	6	0.441826	0.00263431	4496, 2357, 2982, 51655, 23576, 948	1014	14	13528	5.71767	0.999902	0.0647117	4.71647
GOTERM_BP_FAT	GO:0007599~hemostasis	18	1.32548	0.00268037	2159, 10516, 7035, 4778, 966, 7450, 5627, 308, 9060, 2313, 948, 57088, 9002, 2160, 710, 3170, 5265, 7056	1014	108	13528	2.22354	0.999917	0.0653489	4.79703
GOTERM_BP_FAT	GO:0051674~localization of cell	38	2.79823	0.002716	1910, 6441, 3603, 8741, 64759, 8742, 2335, 7145, 8613, 283, 3383, 81565, 6376, 2247, 480, 1130, 885, 7049, 5420, 3579, 7080, 3570, 9353, 7763, 3815, 858, 5362, 1012, 6403, 6404, 3689, 4627, 6386, 1490, 2534, 4628, 58191, 2022, 5319	1014	307	13528	1.65136	0.999927	0.0657324	4.85931
GOTERM_BP_FAT	GO:0048870~cell motility	38	2.79823	0.002716	1910, 6441, 3603, 8741, 64759, 8742, 2335, 7145, 8613, 283, 3383, 81565, 6376, 2247, 480, 1130, 885, 7049, 5420, 3579, 7080, 3570, 9353, 7763, 3815, 858, 5362, 1012, 6403, 6404, 3689, 4627, 6386, 1490, 2534, 4628, 58191, 2022, 5319	1014	307	13528	1.65136	0.999927	0.0657324	4.85931
GOTERM_BP_FAT	GO:0051338~regulation of transferase activity	44	3.24006	0.0028773	115, 2357, 2167, 6556, 1028, 10221, 283, 334, 154, 4616, 152, 2247, 5208, 885, 2206, 8527, 2205, 7048, 10114, 595, 51562, 5606, 11213, 11140, 64061, 5170, 3815, 3611, 81848, 857, 196883, 5468, 972, 9064, 975, 1906, 28984, 5590, 6385, 9467, 121512, 54674, 5788, 5319	1014	372	13528	1.57799	0.999958	0.0690274	5.14076
GOTERM_BP_FAT	GO:0010035~response to inorganic substance	28	2.06186	0.0028836	825, 4496, 53905, 760, 2934, 801, 5970, 847, 311, 79901, 360, 366, 1843, 4256, 5516, 2878, 25824, 5265, 595, 6649, 857, 7134, 4973, 2, 3162, 10628, 553115, 4501	1014	205	13528	1.82222	0.999959	0.0687033	5.15173
GOTERM_BP_FAT	GO:0006022~aminoglycan metabolic process	13	0.95729	0.00289095	10894, 256691, 1117, 8692, 2517, 27159, 374907, 1634, 55790, 55501, 3074, 80760, 79625	1014	65	13528	2.66824	0.99996	0.0684078	5.16454
GOTERM_BP_FAT	GO:0030336~negative regulation of cell migration	12	0.883652	0.00297598	6237, 3162, 2247, 7075, 7049, 5797, 3611, 10221, 10395, 4092, 247, 64411	1014	57	13528	2.80868	0.999971	0.0698791	5.31255
GOTERM_BP_FAT	GO:0042493~response to drug	29	2.13549	0.00307113	825, 5141, 2167, 762, 5970, 21, 368, 57864, 6565, 7048, 5797, 58189, 595, 1080, 5243, 6548, 123, 476, 858, 857, 5468, 478, 2180, 6609, 10628, 5652, 9961, 2869, 7097	1014	216	13528	1.79118	0.999979	0.0715555	5.47792
GOTERM_BP_FAT	GO:0051094~positive regulation of developmental process	35	2.57732	0.00312221	9365, 4023, 760, 5970, 8741, 23654, 170575, 8742, 23576, 3727, 154, 948, 81565, 2247, 7048, 3108, 3170, 3575, 3635, 51564, 3570, 8399, 57496, 55340, 2309, 9353, 4481, 3815, 3611, 5468, 972, 654, 185, 3566, 84525, 5788	1014	278	13528	1.67965	0.999982	0.0722236	5.56659
GOTERM_BP_FAT	GO:0010876~lipid localization	23	1.69367	0.00318522	23673, 55911, 5950, 9619, 8399, 6578, 58488, 1080, 5322, 123, 4481, 857, 5468, 5660, 338328, 948, 10577, 81575, 80833, 57194, 3074, 23250, 5319	1014	157	13528	1.95445	0.999986	0.0731463	5.67585
GOTERM_BP_FAT	GO:0007588~excretion	12	0.883652	0.00342954	366, 3162, 6337, 4306, 10497, 358, 10725, 361, 1906, 360, 4881, 6344	1014	58	13528	2.76025	0.999994	0.0780308	6.09841
GOTERM_BP_FAT	GO:0002673~regulation of acute inflammatory response	7	0.515464	0.0035447	2, 6693, 718, 2205, 710, 5468, 5648	1014	21	13528	4.44707	0.999996	0.0800285	6.29693
GOTERM_BP_FAT	GO:0045621~positive regulation of lymphocyte differentiation	9	0.662739	0.00366296	55340, 170575, 3566, 7048, 3108, 972, 3575, 5788, 3635	1014	35	13528	3.4306	0.999997	0.0820625	6.50041
GOTERM_BP_FAT	GO:0031341~regulation of cell killing	8	0.589102	0.00379199	23705, 55340, 10724, 170575, 567, 3575, 5788, 3383	1014	28	13528	3.81178	0.999998	0.0842949	6.72195
GOTERM_BP_FAT	GO:0051345~positive regulation of hydrolase activity	25	1.84094	0.00380988	1910, 91662, 8698, 1285, 116985, 2767, 5923, 1901, 10395, 283, 1906, 9104, 81565, 10392, 7052, 5590, 8787, 185, 9002, 885, 58484, 2206, 3579, 114548, 5319	1014	179	13528	1.8633	0.999998	0.0841431	6.75263
GOTERM_BP_FAT	GO:0043068~positive regulation of programmed cell death	49	3.60825	0.0038921	57630, 7704, 4599, 8741, 8742, 57580, 10395, 154, 50650, 23370, 1051, 10392, 885, 604, 247, 3635, 5581, 23705, 1285, 5923, 837, 4118, 6609, 6693, 10628, 4832, 7078, 1613, 23604, 5788, 1785, 1843, 11035, 1130, 58484, 114548, 695, 10181, 2309, 11214, 914, 7316, 6272, 3162, 7052, 7099, 120892, 10497, 7097, 121512	1014	433	13528	1.50975	0.999999	0.0853453	6.89348
GOTERM_BP_FAT	GO:0008277~regulation of G-protein coupled receptor protein signaling pathway	11	0.810015	0.00402661	408, 10268, 64407, 5997, 9501, 8787, 8490, 858, 2869, 1906, 154	1014	51	13528	2.87752	0.999999	0.0876199	7.1235
GOTERM_BP_FAT	GO:0050878~regulation of body fluid levels	21	1.54639	0.00416291	2159, 10516, 7035, 4778, 966, 7450, 5627, 308, 9060, 7466, 2313, 1906, 948, 57088, 9002, 2160, 710, 3170, 5265, 7056, 4881	1014	141	13528	1.98699	1	0.0898968	7.35601
GOTERM_BP_FAT	GO:0043405~regulation of MAP kinase activity	21	1.54639	0.00416291	51562, 2357, 5606, 11213, 3815, 857, 3611, 81848, 10221, 972, 1906, 9064, 975, 152, 2247, 2205, 121512, 10114, 54674, 5788, 5319	1014	141	13528	1.98699	1	0.0898968	7.35601
GOTERM_BP_FAT	GO:0033674~positive regulation of kinase activity	30	2.20913	0.0041807	115, 2357, 6556, 283, 154, 4616, 152, 2247, 5208, 885, 2206, 8527, 2205, 7048, 595, 5606, 3815, 5170, 3611, 196883, 972, 1906, 975, 9064, 5590, 6385, 121512, 54674, 5788, 5319	1014	231	13528	1.73263	1	0.089712	7.38632
GOTERM_BP_FAT	GO:0050730~regulation of peptidyl-tyrosine phosphorylation	13	0.95729	0.00425153	3570, 5590, 3059, 3689, 7099, 885, 2205, 857, 8764, 975, 5580, 5788, 5581	1014	68	13528	2.55053	1	0.0906102	7.50691
GOTERM_BP_FAT	GO:0010942~positive regulation of cell death	49	3.60825	0.00428337	57630, 7704, 4599, 8741, 8742, 57580, 10395, 154, 50650, 23370, 1051, 10392, 885, 604, 247, 3635, 5581, 23705, 1285, 5923, 837, 4118, 6609, 6693, 10628, 4832, 7078, 1613, 23604, 5788, 1785, 1843, 11035, 1130, 58484, 114548, 695, 10181, 2309, 11214, 914, 7316, 6272, 3162, 7052, 7099, 120892, 10497, 7097, 121512	1014	435	13528	1.5028	1	0.0907075	7.56105
GOTERM_BP_FAT	GO:0008016~regulation of heart contraction	14	1.03093	0.0044348	147, 2034, 476, 477, 1906, 27129, 5350, 154, 1674, 3784, 7067, 2548, 4092, 10659	1014	77	13528	2.42568	1	0.0932046	7.8182
GOTERM_BP_FAT	GO:0002886~regulation of myeloid leukocyte mediated immunity	5	0.368189	0.00455055	3162, 718, 84106, 2206, 2205	1014	10	13528	6.67061	1	0.0949549	8.01432
GOTERM_BP_FAT	GO:0050829~defense response to Gram-negative bacterium	5	0.368189	0.00455055	6403, 3570, 7099, 6556, 820	1014	10	13528	6.67061	1	0.0949549	8.01432
GOTERM_BP_FAT	GO:0002699~positive regulation of immune effector process	10	0.736377	0.0046565	3597, 23705, 718, 55340, 951, 2206, 170575, 2205, 567, 5788	1014	44	13528	3.0321	1	0.0964869	8.19347
GOTERM_BP_FAT	GO:0010518~positive regulation of phospholipase activity	13	0.95729	0.00480473	1910, 7052, 5590, 8698, 185, 9002, 2767, 2206, 1901, 3579, 283, 1906, 5319	1014	69	13528	2.51356	1	0.0988253	8.44357
GOTERM_BP_FAT	GO:0051050~positive regulation of transport	29	2.13549	0.00482104	91662, 5950, 967, 6441, 801, 6556, 170575, 283, 154, 5208, 55600, 65018, 2206, 2205, 114548, 23705, 8399, 5588, 55340, 7466, 857, 8660, 1906, 718, 5590, 10724, 4792, 5295, 5319	1014	223	13528	1.73496	1	0.098567	8.47104
GOTERM_BP_FAT	GO:0045860~positive regulation of protein kinase activity	29	2.13549	0.00482104	115, 2357, 6556, 283, 154, 4616, 152, 2247, 885, 2206, 8527, 7048, 2205, 595, 5606, 3815, 5170, 3611, 196883, 972, 1906, 975, 9064, 5590, 6385, 121512, 54674, 5788, 5319	1014	223	13528	1.73496	1	0.098567	8.47104
GOTERM_BP_FAT	GO:0010941~regulation of cell death	82	6.03829	0.00488195	57630, 91662, 7704, 8741, 4599, 8742, 330, 847, 57580, 10395, 154, 50650, 1051, 23370, 10392, 8835, 84674, 2247, 440068, 25824, 885, 573, 604, 247, 5581, 3635, 23705, 7832, 1285, 838, 837, 3815, 5923, 308, 3611, 4118, 972, 1718, 6693, 10628, 6609, 5590, 9709, 4832, 7078, 23604, 1613, 4792, 5788, 1910, 5970, 170575, 2073, 1785, 1843, 11035, 5516, 1130, 58484, 10114, 114548, 695, 10181, 3570, 57142…	1014	815	13528	1.34231	1	0.0991739	8.57359
GOTERM_BP_FAT	GO:0007169~transmembrane receptor protein tyrosine kinase signaling pathway	29	2.13549	0.00512875	9365, 1436, 64397, 53358, 64651, 284, 154, 9046, 8835, 2247, 558, 8527, 9068, 2308, 7010, 7763, 3815, 2277, 2264, 8660, 6272, 25976, 6098, 10628, 374, 7075, 1490, 5295, 2059	1014	224	13528	1.72721	1	0.103334	8.988
GOTERM_BP_FAT	GO:0016049~cell growth	12	0.883652	0.00513019	147, 2273, 3913, 2014, 6548, 367, 2012, 7049, 8527, 7044, 3575, 3249	1014	61	13528	2.6245	1	0.102772	8.99042
GOTERM_BP_FAT	GO:0040013~negative regulation of locomotion	12	0.883652	0.00513019	6237, 3162, 2247, 7075, 7049, 5797, 3611, 10221, 10395, 4092, 247, 64411	1014	61	13528	2.6245	1	0.102772	8.99042
GOTERM_BP_FAT	GO:0045444~fat cell differentiation	11	0.810015	0.00536566	595, 1051, 5919, 56729, 5997, 63976, 10891, 2167, 79689, 5468, 154	1014	53	13528	2.76893	1	0.106632	9.38415
GOTERM_BP_FAT	GO:0019221~cytokine-mediated signaling pathway	13	0.95729	0.00541391	3953, 3570, 7052, 6376, 53905, 11213, 5970, 3977, 1316, 3815, 6778, 3554, 3716	1014	70	13528	2.47766	1	0.106935	9.46462
GOTERM_BP_FAT	GO:0006633~fatty acid biosynthetic process	14	1.03093	0.00554815	4023, 4048, 240, 241, 5322, 5742, 972, 1906, 27306, 5730, 2205, 10826, 247, 4056, 5319	1014	79	13528	2.36427	1	0.108832	9.68817
GOTERM_BP_FAT	GO:0043065~positive regulation of apoptosis	48	3.53461	0.00556339	57630, 7704, 4599, 8741, 8742, 1785, 57580, 10395, 154, 50650, 1843, 1051, 23370, 10392, 11035, 1130, 885, 58484, 604, 247, 3635, 5581, 114548, 695, 23705, 10181, 2309, 1285, 11214, 914, 837, 5923, 7316, 4118, 6272, 3162, 6609, 10628, 6693, 7052, 7099, 10497, 4832, 7078, 7097, 121512, 23604, 1613, 5788	1014	430	13528	1.48925	1	0.108509	9.71352
GOTERM_BP_FAT	GO:0050729~positive regulation of inflammatory response	8	0.589102	0.00571886	91662, 718, 6376, 7052, 2167, 7099, 185, 2205	1014	30	13528	3.55766	1	0.11076	9.9717
GOTERM_BP_FAT	GO:0010517~regulation of phospholipase activity	13	0.95729	0.00608289	1910, 7052, 5590, 8698, 185, 9002, 2767, 2206, 1901, 3579, 283, 1906, 5319	1014	71	13528	2.44276	1	0.11676	10.5735
GOTERM_BP_FAT	GO:0050863~regulation of T cell activation	18	1.32548	0.00618556	5588, 6441, 55340, 914, 170575, 961, 8764, 972, 55824, 7356, 6693, 3566, 7048, 3108, 604, 3575, 5788, 11326	1014	117	13528	2.0525	1	0.117971	10.7426
GOTERM_BP_FAT	GO:0010648~negative regulation of cell communication	31	2.28277	0.00618809	91662, 5970, 10272, 10221, 10395, 64399, 154, 8835, 5516, 604, 5580, 4092, 3635, 64411, 595, 10140, 9501, 63976, 56998, 11213, 8490, 857, 27122, 64407, 5997, 5590, 8787, 8313, 2022, 4792, 5788	1014	248	13528	1.66765	1	0.117379	10.7467
GOTERM_BP_FAT	GO:0002274~myeloid leukocyte activation	10	0.736377	0.0063275	7099, 55340, 6556, 4542, 170575, 3579, 7048, 7097, 22918, 57580	1014	46	13528	2.90027	1	0.119224	10.9758
GOTERM_BP_FAT	GO:0043067~regulation of programmed cell death	81	5.96465	0.00643156	57630, 91662, 7704, 8741, 4599, 8742, 330, 847, 57580, 10395, 154, 50650, 1051, 23370, 10392, 8835, 84674, 2247, 440068, 25824, 885, 573, 604, 247, 5581, 3635, 23705, 7832, 1285, 838, 837, 3815, 5923, 308, 3611, 4118, 972, 1718, 6693, 10628, 6609, 5590, 9709, 4832, 7078, 23604, 1613, 4792, 5788, 1910, 5970, 170575, 2073, 1785, 1843, 11035, 5516, 1130, 58484, 10114, 114548, 695, 10181, 3570, 57142…	1014	812	13528	1.33084	1	0.120422	11.1463
GOTERM_BP_FAT	GO:0051271~negative regulation of cell motion	12	0.883652	0.00659265	6237, 3162, 2247, 7075, 7049, 5797, 3611, 10221, 10395, 4092, 247, 64411	1014	63	13528	2.54119	1	0.122602	11.4099
GOTERM_BP_FAT	GO:0002891~positive regulation of immunoglobulin mediated immune response	5	0.368189	0.00673091	718, 55340, 170575, 2205, 5788	1014	11	13528	6.06419	1	0.124357	11.6354
GOTERM_BP_FAT	GO:0002820~negative regulation of adaptive immune response	5	0.368189	0.00673091	6693, 6778, 604, 3575, 5788	1014	11	13528	6.06419	1	0.124357	11.6354
GOTERM_BP_FAT	GO:0002823~negative regulation of adaptive immune response based on somatic recombination of immune receptors built from immunoglobulin superfamily domains	5	0.368189	0.00673091	6693, 6778, 604, 3575, 5788	1014	11	13528	6.06419	1	0.124357	11.6354
GOTERM_BP_FAT	GO:0010885~regulation of cholesterol storage	5	0.368189	0.00673091	4023, 9619, 4481, 5468, 948	1014	11	13528	6.06419	1	0.124357	11.6354
GOTERM_BP_FAT	GO:0002714~positive regulation of B cell mediated immunity	5	0.368189	0.00673091	718, 55340, 170575, 2205, 5788	1014	11	13528	6.06419	1	0.124357	11.6354
GOTERM_BP_FAT	GO:0002474~antigen processing and presentation of peptide antigen via MHC class I	6	0.441826	0.00674341	3136, 3107, 3106, 567, 3134, 3133, 3105	1014	17	13528	4.70867	1	0.123923	11.6558
GOTERM_BP_FAT	GO:0006937~regulation of muscle contraction	13	0.95729	0.00681565	1264, 4660, 5742, 476, 857, 7134, 10398, 477, 1906, 154, 6385, 2982, 4092	1014	72	13528	2.40883	1	0.124518	11.7734
GOTERM_BP_FAT	GO:0048661~positive regulation of smooth muscle cell proliferation	8	0.589102	0.00691924	3570, 4855, 7052, 1901, 177, 7048, 1012, 1906	1014	31	13528	3.4429	1	0.12564	11.9418
GOTERM_BP_FAT	GO:0045597~positive regulation of cell differentiation	29	2.13549	0.00692454	4023, 760, 5970, 23654, 170575, 3727, 948, 81565, 2247, 7048, 3108, 3170, 3575, 3635, 3570, 8399, 55340, 2309, 9353, 4481, 3815, 3611, 5468, 972, 654, 185, 3566, 5788, 84525	1014	229	13528	1.6895	1	0.125084	11.9504
GOTERM_BP_FAT	GO:0006631~fatty acid metabolic process	26	1.91458	0.00695472	4023, 4048, 240, 2167, 10891, 241, 33, 2205, 10826, 247, 4056, 8399, 51703, 5322, 5742, 55268, 972, 1906, 8309, 7306, 2180, 27306, 5730, 11000, 3248, 2182, 5319	1014	198	13528	1.75188	1	0.124954	11.9994
GOTERM_BP_FAT	GO:0051347~positive regulation of transferase activity	30	2.20913	0.00713643	115, 2357, 6556, 283, 154, 4616, 152, 2247, 5208, 885, 2206, 8527, 2205, 7048, 595, 5606, 3815, 5170, 3611, 196883, 972, 1906, 975, 9064, 5590, 6385, 121512, 54674, 5788, 5319	1014	240	13528	1.66765	1	0.127362	12.2938
GOTERM_BP_FAT	GO:0050873~brown fat cell differentiation	7	0.515464	0.00724922	5919, 5997, 63976, 10891, 2167, 5468, 154	1014	24	13528	3.89119	1	0.128594	12.4762
GOTERM_BP_FAT	GO:0008217~regulation of blood pressure	16	1.1782	0.00730723	1910, 3162, 147, 185, 5742, 476, 2982, 2022, 3043, 5468, 477, 4886, 1906, 7080, 154, 4881	1014	100	13528	2.1346	1	0.128907	12.5698
GOTERM_BP_FAT	GO:0010038~response to metal ion	19	1.39912	0.00753013	595, 825, 4496, 6649, 760, 2934, 801, 857, 311, 7134, 79901, 360, 366, 1843, 4256, 10628, 553115, 4501, 5265	1014	129	13528	1.96499	1	0.13192	12.9287
GOTERM_BP_FAT	GO:0006897~endocytosis	28	2.06186	0.00753429	286133, 23237, 10268, 6441, 6556, 1785, 22918, 154, 948, 54453, 22905, 1053, 7048, 11252, 30846, 3055, 2348, 4360, 9936, 4481, 857, 6272, 50618, 2219, 10938, 58191, 115677, 54674	1014	220	13528	1.69797	1	0.131334	12.9353
GOTERM_BP_FAT	GO:0010324~membrane invagination	28	2.06186	0.00753429	286133, 23237, 10268, 6441, 6556, 1785, 22918, 154, 948, 54453, 22905, 1053, 7048, 11252, 30846, 3055, 2348, 4360, 9936, 4481, 857, 6272, 50618, 2219, 10938, 58191, 115677, 54674	1014	220	13528	1.69797	1	0.131334	12.9353
GOTERM_BP_FAT	GO:0044093~positive regulation of molecular function	61	4.4919	0.00788771	91662, 115, 801, 6556, 847, 10395, 283, 3383, 154, 152, 4616, 9104, 10392, 2247, 9002, 885, 2206, 8527, 3579, 2205, 5588, 5606, 1285, 5170, 3815, 1901, 5923, 3611, 196883, 972, 9064, 975, 1906, 5590, 8787, 5788, 5319, 1910, 2357, 8698, 5970, 2767, 81565, 5208, 58484, 7049, 7048, 5698, 114548, 595, 11213, 116985, 7316, 857, 7052, 7099, 185, 6385, 7097, 121512, 54674	1014	586	13528	1.38876	1	0.136402	13.5015
GOTERM_BP_FAT	GO:0007517~muscle organ development	27	1.98822	0.00819507	6445, 5950, 825, 6442, 8557, 10791, 5350, 6909, 7402, 2273, 9750, 4637, 7049, 4092, 4154, 8407, 57496, 7763, 858, 857, 25976, 7134, 8910, 4629, 4628, 2022, 2548	1014	211	13528	1.70717	1	0.140654	13.991
GOTERM_BP_FAT	GO:0032970~regulation of actin filament-based process	15	1.10457	0.00826643	10529, 5588, 7114, 2934, 6711, 116985, 4542, 1901, 3611, 7134, 6709, 1906, 10395, 7117, 10435	1014	92	13528	2.1752	1	0.141105	14.1042
GOTERM_BP_FAT	GO:0045582~positive regulation of T cell differentiation	8	0.589102	0.00829678	55340, 170575, 3566, 7048, 3108, 972, 3575, 5788	1014	32	13528	3.33531	1	0.140904	14.1524
GOTERM_BP_FAT	GO:0042035~regulation of cytokine biosynthetic process	13	0.95729	0.00848865	1051, 91662, 3162, 6693, 6441, 5588, 5606, 7099, 79589, 5970, 2205, 51311, 3635	1014	74	13528	2.34373	1	0.143239	14.4561
GOTERM_BP_FAT	GO:0007596~blood coagulation	16	1.1782	0.00875601	2159, 10516, 7035, 966, 7450, 5627, 308, 9060, 948, 57088, 9002, 2160, 710, 3170, 5265, 7056	1014	102	13528	2.09274	1	0.146718	14.8776
GOTERM_BP_FAT	GO:0050817~coagulation	16	1.1782	0.00875601	2159, 10516, 7035, 966, 7450, 5627, 308, 9060, 948, 57088, 9002, 2160, 710, 3170, 5265, 7056	1014	102	13528	2.09274	1	0.146718	14.8776
GOTERM_BP_FAT	GO:0001910~regulation of leukocyte mediated cytotoxicity	7	0.515464	0.00894626	23705, 55340, 170575, 567, 3575, 5788, 3383	1014	25	13528	3.73554	1	0.14896	15.1763
GOTERM_BP_FAT	GO:0048738~cardiac muscle tissue development	11	0.810015	0.00906768	6909, 5950, 8557, 57496, 4629, 4628, 7049, 2548, 7134, 5350, 4092	1014	57	13528	2.57462	1	0.150121	15.3665
GOTERM_BP_FAT	GO:0060193~positive regulation of lipase activity	13	0.95729	0.00943719	1910, 7052, 5590, 8698, 185, 9002, 2767, 2206, 1901, 3579, 283, 1906, 5319	1014	75	13528	2.31248	1	0.155037	15.9426
GOTERM_BP_FAT	GO:0034329~cell junction assembly	9	0.662739	0.00998919	2701, 5170, 2335, 7145, 7082, 10395, 4092, 88, 84612	1014	41	13528	2.92856	1	0.162609	16.7964
GOTERM_BP_FAT	GO:0051092~positive regulation of NF-kappaB transcription factor activity	9	0.662739	0.00998919	5588, 7099, 11213, 5970, 7049, 7097, 847, 3383, 5319	1014	41	13528	2.92856	1	0.162609	16.7964
GOTERM_BP_FAT	GO:0003018~vascular process in circulatory system	11	0.810015	0.0102423	1910, 147, 1080, 185, 858, 857, 2982, 3043, 1906, 154, 4881	1014	58	13528	2.53023	1	0.165623	17.1852
GOTERM_BP_FAT	GO:0001558~regulation of cell growth	25	1.84094	0.0102937	11170, 8835, 2247, 8839, 8425, 58189, 604, 4881, 56994, 57142, 10235, 5588, 64061, 3489, 3611, 5468, 51232, 1012, 79960, 92304, 185, 1490, 58191, 112398, 85004	1014	194	13528	1.71923	1	0.165626	17.2639
GOTERM_BP_FAT	GO:0006800~oxygen and reactive oxygen species metabolic process	12	0.883652	0.0104807	53905, 653361, 4688, 6441, 6649, 185, 316, 2878, 847, 1536, 57580, 2327	1014	67	13528	2.38947	1	0.167617	17.5497
GOTERM_BP_FAT	GO:0051259~protein oligomerization	23	1.69367	0.0107172	2040, 10346, 286133, 241, 55742, 6505, 7450, 308, 330, 858, 857, 3611, 847, 284, 114905, 10392, 7052, 5590, 2878, 8527, 222484, 88, 114548	1014	174	13528	1.76349	1	0.170304	17.9099
GOTERM_BP_FAT	GO:0032844~regulation of homeostatic process	17	1.25184	0.0107443	9935, 760, 2309, 55340, 801, 170575, 857, 745, 185, 885, 10724, 2206, 4005, 5788, 4092, 5319, 3635	1014	114	13528	1.98948	1	0.169933	17.9512
GOTERM_BP_FAT	GO:0045596~negative regulation of cell differentiation	27	1.98822	0.0109669	4855, 7538, 7704, 7049, 3170, 604, 4092, 3635, 4155, 595, 51564, 10140, 57142, 9619, 63976, 9935, 3815, 857, 5468, 972, 7099, 8313, 714, 3566, 4792, 4005, 84525	1014	216	13528	1.66765	1	0.172376	18.2886
GOTERM_BP_FAT	GO:0042391~regulation of membrane potential	19	1.39912	0.0110386	55340, 51090, 57716, 6323, 2767, 170575, 857, 3611, 4118, 1906, 5376, 745, 5590, 3784, 885, 10724, 3074, 4092, 4155	1014	134	13528	1.89167	1	0.172636	18.397
GOTERM_BP_FAT	GO:0051100~negative regulation of binding	11	0.810015	0.0115291	3162, 11213, 7067, 10221, 166, 847, 4792, 4092, 5580, 154, 114548	1014	59	13528	2.48735	1	0.178827	19.1352
GOTERM_BP_FAT	GO:0019229~regulation of vasoconstriction	8	0.589102	0.0116406	240, 5588, 185, 5742, 857, 477, 4886, 1906	1014	34	13528	3.13911	1	0.17961	19.3021
GOTERM_BP_FAT	GO:0009712~catechol metabolic process	8	0.589102	0.0116406	5409, 4128, 6799, 2034, 3067, 445329, 6817, 4881	1014	34	13528	3.13911	1	0.17961	19.3021
GOTERM_BP_FAT	GO:0034311~diol metabolic process	8	0.589102	0.0116406	5409, 4128, 6799, 2034, 3067, 445329, 6817, 4881	1014	34	13528	3.13911	1	0.17961	19.3021
GOTERM_BP_FAT	GO:0006584~catecholamine metabolic process	8	0.589102	0.0116406	5409, 4128, 6799, 2034, 3067, 445329, 6817, 4881	1014	34	13528	3.13911	1	0.17961	19.3021
GOTERM_BP_FAT	GO:0031579~membrane raft organization	4	0.294551	0.0116543	914, 858, 857, 4118	1014	7	13528	7.62356	1	0.179021	19.3226
GOTERM_BP_FAT	GO:0032535~regulation of cellular component size	32	2.35641	0.0119046	10529, 2934, 6709, 2273, 2247, 7117, 367, 2012, 7049, 8527, 58189, 604, 7044, 3575, 4881, 57142, 147, 2014, 7114, 6548, 6711, 64061, 3611, 5468, 1906, 79960, 3913, 92304, 58191, 85004, 3249, 10435	1014	271	13528	1.57535	1	0.181724	19.696
GOTERM_BP_FAT	GO:0051336~regulation of hydrolase activity	38	2.79823	0.0122894	1910, 91662, 8698, 2767, 10395, 283, 9104, 81565, 10392, 374403, 9002, 885, 58484, 2206, 3579, 116984, 604, 79661, 64411, 114548, 1285, 116985, 5923, 1901, 857, 6272, 7134, 1906, 1718, 3953, 7052, 5590, 9709, 8787, 185, 121512, 1471, 5319	1014	337	13528	1.50435	1	0.186243	20.2669
GOTERM_BP_FAT	GO:0060191~regulation of lipase activity	14	1.03093	0.0124025	1910, 8698, 2767, 1901, 6272, 1906, 283, 5590, 7052, 185, 9002, 2206, 3579, 5319	1014	87	13528	2.14686	1	0.186993	20.4339
GOTERM_BP_FAT	GO:0045580~regulation of T cell differentiation	10	0.736377	0.012508	55340, 914, 170575, 3566, 7048, 3108, 972, 604, 3575, 5788	1014	51	13528	2.61593	1	0.187632	20.5894
GOTERM_BP_FAT	GO:0051493~regulation of cytoskeleton organization	19	1.39912	0.0127616	91624, 10529, 5588, 7114, 2934, 6711, 116985, 4542, 1901, 858, 857, 3611, 10395, 1906, 6709, 23499, 7117, 58526, 10435	1014	136	13528	1.86385	1	0.190265	20.9622
GOTERM_BP_FAT	GO:0010744~positive regulation of foam cell differentiation	5	0.368189	0.0129279	4023, 8399, 185, 4481, 948	1014	13	13528	5.13124	1	0.191695	21.2057
GOTERM_BP_FAT	GO:0045191~regulation of isotype switching	5	0.368189	0.0129279	30009, 8741, 8742, 6778, 604, 5788	1014	13	13528	5.13124	1	0.191695	21.2057
GOTERM_BP_FAT	GO:0031099~regeneration	12	0.883652	0.0129872	2621, 595, 285313, 3913, 5588, 2934, 558, 3977, 4815, 7078, 5468, 284	1014	69	13528	2.32021	1	0.191686	21.2923
GOTERM_BP_FAT	GO:0045428~regulation of nitric oxide biosynthetic process	7	0.515464	0.0131586	55340, 170575, 857, 3043, 23576, 1906, 3383	1014	27	13528	3.45884	1	0.193162	21.5422
GOTERM_BP_FAT	GO:0018958~phenol metabolic process	8	0.589102	0.013635	5409, 4128, 6799, 2034, 3067, 445329, 6817, 4881	1014	35	13528	3.04942	1	0.19863	22.2331
GOTERM_BP_FAT	GO:0051607~defense response to virus	6	0.441826	0.0140103	1130, 5970, 25939, 51311, 5788, 114548	1014	20	13528	4.00237	1	0.202702	22.7733
GOTERM_BP_FAT	GO:0034097~response to cytokine stimulus	13	0.95729	0.0140775	3570, 10241, 11213, 5322, 5970, 3977, 6556, 58191, 6778, 54, 3554, 166, 5265	1014	79	13528	2.19539	1	0.202745	22.8696
GOTERM_BP_FAT	GO:0045321~leukocyte activation	29	2.13549	0.0141334	684, 6556, 1316, 4542, 170575, 22918, 57580, 3383, 6376, 7048, 55024, 3579, 3108, 604, 5580, 3575, 23303, 55340, 914, 972, 1906, 3936, 6693, 7099, 4627, 2534, 7097, 5295, 5788	1014	242	13528	1.59874	1	0.202644	22.9497
GOTERM_BP_FAT	GO:0051272~positive regulation of cell motion	15	1.10457	0.0141464	2159, 51564, 3570, 4542, 1901, 3815, 3611, 8660, 1012, 1906, 3383, 2247, 58191, 5295, 604	1014	98	13528	2.04202	1	0.201993	22.9683
GOTERM_BP_FAT	GO:0042981~regulation of apoptosis	78	5.74374	0.0141531	57630, 91662, 7704, 8741, 4599, 8742, 330, 847, 57580, 10395, 154, 50650, 1051, 23370, 10392, 8835, 84674, 440068, 25824, 885, 573, 604, 247, 5581, 3635, 23705, 7832, 1285, 838, 5923, 837, 308, 3611, 4118, 972, 1718, 6693, 10628, 6609, 5590, 9709, 4832, 7078, 23604, 1613, 4792, 5788, 1910, 5970, 170575, 2073, 1785, 1843, 11035, 5516, 1130, 58484, 10114, 114548, 695, 10181, 3570, 57142, 2308, 5534…	1014	804	13528	1.2943	1	0.201267	22.9779
GOTERM_BP_FAT	GO:0006968~cellular defense response	11	0.810015	0.0144648	4332, 5551, 6693, 7305, 10578, 1524, 653361, 4688, 5970, 10288, 3579	1014	61	13528	2.40579	1	0.20442	23.4226
GOTERM_BP_FAT	GO:0055080~cation homeostasis	33	2.43004	0.0145112	286133, 1910, 4496, 3240, 4306, 8698, 3708, 6556, 334, 5350, 1604, 9104, 5348, 480, 3074, 115019, 6548, 1901, 6359, 7466, 857, 477, 4886, 1906, 3162, 7052, 9709, 1043, 6368, 185, 4502, 730, 5788	1014	286	13528	1.53937	1	0.204193	23.4887
GOTERM_BP_FAT	GO:0032956~regulation of actin cytoskeleton organization	14	1.03093	0.0148571	10529, 5588, 7114, 2934, 6711, 116985, 4542, 1901, 3611, 6709, 1906, 10395, 7117, 10435	1014	89	13528	2.09862	1	0.207723	23.979
GOTERM_BP_FAT	GO:0030335~positive regulation of cell migration	14	1.03093	0.0148571	2159, 51564, 3570, 2247, 4542, 3815, 1901, 58191, 3611, 8660, 1012, 5295, 1906, 3383	1014	89	13528	2.09862	1	0.207723	23.979
GOTERM_BP_FAT	GO:0030003~cellular cation homeostasis	30	2.20913	0.0150171	286133, 1910, 4496, 3240, 4306, 8698, 3708, 6556, 334, 5350, 1604, 9104, 5348, 480, 3074, 1901, 6359, 7466, 857, 477, 4886, 1906, 7052, 9709, 1043, 6368, 185, 4502, 730, 5788	1014	254	13528	1.57573	1	0.208899	24.2049
GOTERM_BP_FAT	GO:0035023~regulation of Rho protein signal transduction	15	1.10457	0.0153797	221178, 9639, 26084, 11214, 116985, 5923, 57580, 50618, 10395, 50650, 23370, 81565, 121512, 604, 64411	1014	99	13528	2.0214	1	0.212565	24.7144
GOTERM_BP_FAT	GO:0014706~striated muscle tissue development	17	1.25184	0.015835	5950, 8557, 10791, 57496, 858, 857, 7134, 5350, 6909, 7402, 4637, 4629, 4628, 7049, 2548, 4154, 4092	1014	119	13528	1.90589	1	0.217316	25.3493
GOTERM_BP_FAT	GO:0010927~cellular component assembly involved in morphogenesis	8	0.589102	0.0158626	825, 7111, 8557, 4629, 4628, 58529, 3611, 5376	1014	36	13528	2.96472	1	0.216814	25.3877
GOTERM_BP_FAT	GO:0032675~regulation of interleukin-6 production	8	0.589102	0.0158626	1051, 91662, 3570, 10392, 7099, 11213, 7097, 3635	1014	36	13528	2.96472	1	0.216814	25.3877
GOTERM_BP_FAT	GO:0035150~regulation of tube size	10	0.736377	0.0159479	1910, 147, 1080, 185, 858, 857, 2982, 3043, 1906, 154	1014	53	13528	2.51721	1	0.217014	25.5061
GOTERM_BP_FAT	GO:0050880~regulation of blood vessel size	10	0.736377	0.0159479	1910, 147, 1080, 185, 858, 857, 2982, 3043, 1906, 154	1014	53	13528	2.51721	1	0.217014	25.5061
GOTERM_BP_FAT	GO:0045916~negative regulation of complement activation	3	0.220913	0.015969	2, 710, 5648	1014	3	13528	13.3412	1	0.21644	25.5353
GOTERM_BP_FAT	GO:0030449~regulation of complement activation	3	0.220913	0.015969	2, 710, 5648	1014	3	13528	13.3412	1	0.21644	25.5353
GOTERM_BP_FAT	GO:0010562~positive regulation of phosphorus metabolic process	15	1.10457	0.0166939	595, 1910, 3570, 3059, 2247, 7099, 55600, 885, 2205, 857, 2022, 8764, 10395, 283, 975	1014	100	13528	2.00118	1	0.224287	26.5336
GOTERM_BP_FAT	GO:0032868~response to insulin stimulus	15	1.10457	0.0166939	5950, 8850, 2308, 5588, 5970, 64397, 5170, 8660, 6272, 5468, 56729, 367, 2203, 5295, 5319	1014	100	13528	2.00118	1	0.224287	26.5336
GOTERM_BP_FAT	GO:0045937~positive regulation of phosphate metabolic process	15	1.10457	0.0166939	595, 1910, 3570, 3059, 2247, 7099, 55600, 885, 2205, 857, 2022, 8764, 10395, 283, 975	1014	100	13528	2.00118	1	0.224287	26.5336
GOTERM_BP_FAT	GO:0007584~response to nutrient	19	1.39912	0.0168396	595, 5950, 240, 2934, 5970, 857, 5468, 284, 360, 1843, 435, 2, 2180, 4256, 3162, 7075, 4582, 7048, 7078	1014	140	13528	1.81059	1	0.225168	26.7328
GOTERM_BP_FAT	GO:0030204~chondroitin sulfate metabolic process	5	0.368189	0.0170453	256691, 1634, 55790, 55501, 79625	1014	14	13528	4.76472	1	0.226748	27.0131
GOTERM_BP_FAT	GO:0001569~patterning of blood vessels	6	0.441826	0.0172808	4855, 9037, 7048, 2022, 23129, 1906	1014	21	13528	3.81178	1	0.228658	27.3327
GOTERM_BP_FAT	GO:0030239~myofibril assembly	6	0.441826	0.0172808	825, 7111, 8557, 4629, 4628, 58529	1014	21	13528	3.81178	1	0.228658	27.3327
GOTERM_BP_FAT	GO:0043300~regulation of leukocyte degranulation	4	0.294551	0.0176191	3162, 84106, 2206, 2205	1014	8	13528	6.67061	1	0.231742	27.7896
GOTERM_BP_FAT	GO:0045619~regulation of lymphocyte differentiation	11	0.810015	0.017925	55340, 914, 170575, 3566, 7048, 3108, 972, 604, 3575, 5788, 3635	1014	63	13528	2.32942	1	0.234416	28.2002
GOTERM_BP_FAT	GO:0045765~regulation of angiogenesis	11	0.810015	0.017925	51564, 3162, 2247, 7075, 7010, 1285, 8741, 8742, 5797, 6050, 23576, 4881	1014	63	13528	2.32942	1	0.234416	28.2002
GOTERM_BP_FAT	GO:0042692~muscle cell differentiation	17	1.25184	0.0183277	824, 825, 7111, 8557, 831, 57496, 858, 6272, 23345, 6909, 7402, 4627, 2294, 4629, 4628, 58529, 4154	1014	121	13528	1.87439	1	0.238165	28.7375
GOTERM_BP_FAT	GO:0010522~regulation of calcium ion transport into cytosol	7	0.515464	0.018591	55340, 801, 10724, 2206, 170575, 857, 5319	1014	29	13528	3.2203	1	0.240288	29.0868
GOTERM_BP_FAT	GO:0003007~heart morphogenesis	12	0.883652	0.0193317	6909, 5950, 8557, 89780, 57496, 9510, 7049, 2548, 2022, 7134, 10395, 4092	1014	73	13528	2.19308	1	0.247745	30.0607
GOTERM_BP_FAT	GO:0043406~positive regulation of MAP kinase activity	15	1.10457	0.0195772	2357, 5606, 3815, 3611, 972, 9064, 975, 1906, 152, 2247, 2205, 121512, 54674, 5788, 5319	1014	102	13528	1.96194	1	0.249591	30.3808
GOTERM_BP_FAT	GO:0045089~positive regulation of innate immune response	9	0.662739	0.0196272	23705, 7099, 11213, 55340, 5970, 170575, 7097, 4792, 51311	1014	46	13528	2.61024	1	0.249254	30.4457
GOTERM_BP_FAT	GO:0030005~cellular di-, tri-valent inorganic cation homeostasis	27	1.98822	0.0197523	286133, 1910, 4496, 3240, 8698, 3708, 6556, 334, 5350, 1604, 9104, 5348, 3074, 1901, 6359, 857, 7466, 477, 4886, 1906, 7052, 9709, 1043, 6368, 185, 4502, 5788	1014	227	13528	1.58684	1	0.249748	30.6081
GOTERM_BP_FAT	GO:0030203~glycosaminoglycan metabolic process	10	0.736377	0.0200347	10894, 2517, 256691, 1634, 55790, 55501, 3074, 79625, 8692, 80760	1014	55	13528	2.42568	1	0.251961	30.9733
GOTERM_BP_FAT	GO:0051592~response to calcium ion	10	0.736377	0.0200347	1843, 595, 825, 4256, 10628, 801, 553115, 857, 311, 360	1014	55	13528	2.42568	1	0.251961	30.9733
GOTERM_BP_FAT	GO:0008361~regulation of cell size	25	1.84094	0.0203175	2273, 2247, 367, 2012, 7049, 8527, 58189, 604, 7044, 3575, 4881, 57142, 147, 2014, 6548, 64061, 3611, 5468, 1906, 79960, 3913, 92304, 58191, 85004, 3249	1014	206	13528	1.61908	1	0.254156	31.3373
GOTERM_BP_FAT	GO:0055066~di-, tri-valent inorganic cation homeostasis	28	2.06186	0.0208978	286133, 1910, 4496, 3240, 8698, 3708, 6556, 334, 5350, 1604, 9104, 5348, 3074, 1901, 6359, 857, 7466, 477, 4886, 1906, 3162, 7052, 9709, 1043, 6368, 185, 4502, 5788	1014	239	13528	1.56299	1	0.259535	32.0784
GOTERM_BP_FAT	GO:0006875~cellular metal ion homeostasis	24	1.7673	0.0210967	1910, 4306, 8698, 3708, 6556, 6359, 1901, 857, 7466, 477, 5350, 4886, 1906, 1604, 9104, 7052, 5348, 9709, 185, 6368, 1043, 3074, 730, 5788	1014	196	13528	1.63362	1	0.260765	32.3306
GOTERM_BP_FAT	GO:0051090~regulation of transcription factor activity	15	1.10457	0.0211528	5588, 11213, 5970, 10221, 847, 3383, 3162, 7099, 7049, 7067, 7097, 4792, 4092, 114548, 5319	1014	103	13528	1.9429	1	0.260462	32.4017
GOTERM_BP_FAT	GO:0001763~morphogenesis of a branching structure	12	0.883652	0.0212249	4256, 4855, 9037, 6943, 2294, 7048, 3611, 2022, 3170, 1305, 23129, 1906	1014	74	13528	2.16344	1	0.260332	32.4928
GOTERM_BP_FAT	GO:0002824~positive regulation of adaptive immune response based on somatic recombination of immune receptors built from immunoglobulin superfamily domains	7	0.515464	0.021809	718, 55340, 6556, 170575, 2205, 567, 5788	1014	30	13528	3.11295	1	0.265602	33.2269
GOTERM_BP_FAT	GO:0007202~activation of phospholipase C activity	11	0.810015	0.0219589	1910, 7052, 8698, 185, 9002, 2767, 2206, 1901, 3579, 283, 1906	1014	65	13528	2.25775	1	0.266268	33.4141
GOTERM_BP_FAT	GO:0010863~positive regulation of phospholipase C activity	11	0.810015	0.0219589	1910, 7052, 8698, 185, 9002, 2767, 2206, 1901, 3579, 283, 1906	1014	65	13528	2.25775	1	0.266268	33.4141
GOTERM_BP_FAT	GO:0048754~branching morphogenesis of a tube	11	0.810015	0.0219589	4256, 4855, 9037, 6943, 2294, 7048, 3611, 2022, 3170, 23129, 1906	1014	65	13528	2.25775	1	0.266268	33.4141
GOTERM_BP_FAT	GO:0032989~cellular component morphogenesis	42	3.09278	0.0221072	825, 8557, 4855, 7869, 214, 2335, 84612, 5376, 288, 81565, 166336, 53405, 57619, 2294, 885, 7049, 5797, 57453, 604, 3575, 7080, 3730, 6275, 7111, 89780, 8399, 9353, 6277, 7316, 3611, 10417, 7940, 23499, 6693, 3913, 9037, 4627, 29842, 3977, 4629, 4628, 58529	1014	397	13528	1.41141	1	0.266912	33.5988
GOTERM_BP_FAT	GO:0048638~regulation of developmental growth	9	0.662739	0.022152	5950, 57142, 2247, 1286, 7316, 7048, 3611, 84525, 154	1014	47	13528	2.5547	1	0.266476	33.6544
GOTERM_BP_FAT	GO:0031667~response to nutrient levels	24	1.7673	0.0222581	595, 5950, 240, 10891, 2934, 5970, 857, 5468, 284, 360, 1843, 435, 2, 4256, 3953, 2180, 3162, 7075, 4582, 885, 6581, 7048, 7078, 1509	1014	197	13528	1.62533	1	0.266678	33.7861
GOTERM_BP_FAT	GO:0030198~extracellular matrix organization	15	1.10457	0.0228217	10516, 8516, 9806, 3611, 334, 59350, 1805, 2294, 4629, 1634, 55790, 2022, 1471, 3958, 79625	1014	104	13528	1.92421	1	0.271574	34.4818
GOTERM_BP_FAT	GO:0006575~cellular amino acid derivative metabolic process	21	1.54639	0.0233888	56994, 8875, 4128, 5322, 2034, 445329, 3029, 6817, 1036, 91227, 10908, 2679, 5409, 2678, 6799, 2878, 4946, 1160, 3067, 5319, 4881	1014	166	13528	1.68775	1	0.276437	35.1747
GOTERM_BP_FAT	GO:0009991~response to extracellular stimulus	26	1.91458	0.0239356	5950, 240, 10891, 2934, 5970, 284, 360, 1843, 435, 4256, 558, 4582, 885, 7048, 6581, 1509, 595, 857, 5468, 166, 2180, 2, 3953, 3162, 7075, 7078	1014	220	13528	1.57669	1	0.28103	35.8362
GOTERM_BP_FAT	GO:0006917~induction of apoptosis	35	2.57732	0.0240298	57630, 4599, 8741, 8742, 57580, 10395, 50650, 23370, 1051, 10392, 11035, 1130, 247, 5581, 114548, 695, 23705, 2309, 1285, 11214, 914, 5923, 837, 7316, 4118, 6272, 3162, 6693, 7052, 10497, 4832, 7078, 121512, 7097, 23604, 1613	1014	320	13528	1.4592	1	0.281052	35.9495
GOTERM_BP_FAT	GO:0033273~response to vitamin	11	0.810015	0.0242059	1843, 595, 5950, 7075, 2934, 5970, 4582, 7078, 5468, 284, 360	1014	66	13528	2.22354	1	0.281889	36.1609
GOTERM_BP_FAT	GO:0051260~protein homooligomerization	14	1.03093	0.0244657	2040, 286133, 241, 6505, 7450, 308, 857, 284, 114905, 7052, 2878, 8527, 222484, 88	1014	95	13528	1.96607	1	0.283547	36.4715
GOTERM_BP_FAT	GO:0045911~positive regulation of DNA recombination	4	0.294551	0.0249781	30009, 8741, 8742, 6778, 5788	1014	9	13528	5.92943	1	0.287667	37.0799
GOTERM_BP_FAT	GO:0050732~negative regulation of peptidyl-tyrosine phosphorylation	4	0.294551	0.0249781	5590, 857, 5580, 5788	1014	9	13528	5.92943	1	0.287667	37.0799
GOTERM_BP_FAT	GO:0010884~positive regulation of lipid storage	4	0.294551	0.0249781	4023, 8399, 4481, 948	1014	9	13528	5.92943	1	0.287667	37.0799
GOTERM_BP_FAT	GO:0051058~negative regulation of small GTPase mediated signal transduction	4	0.294551	0.0249781	5516, 604, 10395, 64411	1014	9	13528	5.92943	1	0.287667	37.0799
GOTERM_BP_FAT	GO:0045830~positive regulation of isotype switching	4	0.294551	0.0249781	30009, 8741, 8742, 6778, 5788	1014	9	13528	5.92943	1	0.287667	37.0799
GOTERM_BP_FAT	GO:0046580~negative regulation of Ras protein signal transduction	4	0.294551	0.0249781	5516, 604, 10395, 64411	1014	9	13528	5.92943	1	0.287667	37.0799
GOTERM_BP_FAT	GO:0001954~positive regulation of cell-matrix adhesion	4	0.294551	0.0249781	5590, 3611, 1012, 948	1014	9	13528	5.92943	1	0.287667	37.0799
GOTERM_BP_FAT	GO:0012502~induction of programmed cell death	35	2.57732	0.0252629	57630, 4599, 8741, 8742, 57580, 10395, 50650, 23370, 1051, 10392, 11035, 1130, 247, 5581, 114548, 695, 23705, 2309, 1285, 11214, 914, 5923, 837, 7316, 4118, 6272, 3162, 6693, 7052, 10497, 4832, 7078, 121512, 7097, 23604, 1613	1014	321	13528	1.45465	1	0.289522	37.4157
GOTERM_BP_FAT	GO:0002821~positive regulation of adaptive immune response	7	0.515464	0.0253826	718, 55340, 6556, 170575, 2205, 567, 5788	1014	31	13528	3.01253	1	0.289759	37.5562
GOTERM_BP_FAT	GO:0008219~cell death	69	5.081	0.025869	91662, 7704, 8741, 8742, 330, 57580, 10395, 283, 50650, 4616, 23370, 10392, 84674, 2247, 885, 3579, 573, 55332, 2999, 3635, 23705, 1285, 838, 3815, 5923, 837, 10908, 2259, 1718, 5551, 4973, 56892, 3689, 8313, 4832, 10724, 64400, 23604, 1613, 4792, 730, 255488, 9625, 2934, 3708, 8764, 54739, 64651, 11035, 367, 58484, 1509, 10114, 114548, 10181, 57142, 2309, 11214, 260425, 7316, 23345, 340061, 1776…	1014	719	13528	1.28031	1	0.29353	38.1247
GOTERM_BP_FAT	GO:0002237~response to molecule of bacterial origin	13	0.95729	0.026117	6403, 3570, 7099, 11213, 5970, 6556, 567, 7097, 10221, 4792, 5265, 7080, 7056	1014	86	13528	2.0167	1	0.294978	38.4126
GOTERM_BP_FAT	GO:0043086~negative regulation of catalytic activity	31	2.28277	0.0262128	1910, 115, 2167, 1028, 10221, 4616, 79661, 10114, 4092, 5698, 51562, 831, 11213, 5170, 1901, 7316, 3611, 857, 81848, 6272, 5468, 196883, 4886, 3953, 1718, 5590, 9709, 9467, 1471, 2022, 5788	1014	277	13528	1.49306	1	0.294964	38.5234
GOTERM_BP_FAT	GO:0060627~regulation of vesicle-mediated transport	14	1.03093	0.0264324	9501, 6441, 967, 6556, 84106, 857, 1012, 22905, 3162, 718, 2247, 2206, 2205, 11252	1014	96	13528	1.9456	1	0.296124	38.7768
GOTERM_BP_FAT	GO:0051348~negative regulation of transferase activity	14	1.03093	0.0264324	51562, 2167, 11213, 5170, 1028, 857, 81848, 3611, 5468, 10221, 4616, 9467, 10114, 5788	1014	96	13528	1.9456	1	0.296124	38.7768
GOTERM_BP_FAT	GO:0002026~regulation of the force of heart contraction	5	0.368189	0.0275033	147, 476, 2548, 477, 5350	1014	16	13528	4.16913	1	0.305259	39.9985
GOTERM_BP_FAT	GO:0031532~actin cytoskeleton reorganization	5	0.368189	0.0275033	8476, 5590, 4627, 116985, 2059	1014	16	13528	4.16913	1	0.305259	39.9985
GOTERM_BP_FAT	GO:0043085~positive regulation of catalytic activity	52	3.82916	0.0279681	91662, 115, 6556, 283, 10395, 154, 152, 4616, 9104, 10392, 2247, 9002, 885, 2206, 2205, 3579, 8527, 5606, 1285, 3815, 1901, 5923, 5170, 3611, 196883, 972, 9064, 975, 1906, 5590, 8787, 5788, 5319, 1910, 2357, 8698, 2767, 81565, 5208, 58484, 7048, 5698, 114548, 595, 116985, 7316, 857, 7052, 185, 6385, 121512, 54674	1014	520	13528	1.33412	1	0.308632	40.5217
GOTERM_BP_FAT	GO:0042327~positive regulation of phosphorylation	14	1.03093	0.0285126	595, 1910, 3570, 3059, 2247, 7099, 55600, 885, 2205, 857, 2022, 8764, 283, 975	1014	97	13528	1.92554	1	0.312697	41.129
GOTERM_BP_FAT	GO:0055114~oxidation reduction	62	4.56554	0.0286721	53905, 240, 254295, 10891, 8418, 2819, 1577, 23171, 33, 644, 79689, 847, 51170, 8639, 2745, 1576, 79901, 1580, 25824, 8528, 10826, 247, 1528, 126, 6649, 3290, 124, 5742, 79758, 1036, 2327, 54996, 8309, 2328, 7306, 1593, 8630, 1718, 10437, 2330, 3248, 1555, 1556, 112398, 1551, 54438, 4129, 55214, 4128, 216, 316, 54884, 217, 1806, 84701, 2878, 54681, 195814, 221, 5768, 3162, 58472, 1536	1014	639	13528	1.29445	1	0.313202	41.3057
GOTERM_BP_FAT	GO:0050672~negative regulation of lymphocyte proliferation	7	0.515464	0.0293254	7356, 6693, 6441, 7940, 8764, 3635, 11326	1014	32	13528	2.91839	1	0.318182	42.0246
GOTERM_BP_FAT	GO:0032945~negative regulation of mononuclear cell proliferation	7	0.515464	0.0293254	7356, 6693, 6441, 7940, 8764, 3635, 11326	1014	32	13528	2.91839	1	0.318182	42.0246
GOTERM_BP_FAT	GO:0001933~negative regulation of protein amino acid phosphorylation	7	0.515464	0.0293254	91662, 5590, 857, 2022, 4092, 5580, 5788	1014	32	13528	2.91839	1	0.318182	42.0246
GOTERM_BP_FAT	GO:0070664~negative regulation of leukocyte proliferation	7	0.515464	0.0293254	7356, 6693, 6441, 7940, 8764, 3635, 11326	1014	32	13528	2.91839	1	0.318182	42.0246
GOTERM_BP_FAT	GO:0001936~regulation of endothelial cell proliferation	7	0.515464	0.0293254	8741, 8742, 5797, 858, 857, 2022, 1012, 283	1014	32	13528	2.91839	1	0.318182	42.0246
GOTERM_BP_FAT	GO:0016265~death	69	5.081	0.0297479	91662, 7704, 8741, 8742, 330, 57580, 10395, 283, 50650, 4616, 23370, 10392, 84674, 2247, 885, 3579, 573, 55332, 2999, 3635, 23705, 1285, 838, 3815, 5923, 837, 10908, 2259, 1718, 5551, 4973, 56892, 3689, 8313, 4832, 10724, 64400, 23604, 1613, 4792, 730, 255488, 9625, 2934, 3708, 8764, 54739, 64651, 11035, 367, 58484, 1509, 10114, 114548, 10181, 57142, 2309, 11214, 260425, 7316, 23345, 340061, 1776…	1014	724	13528	1.27147	1	0.321025	42.485
GOTERM_BP_FAT	GO:0001101~response to acid	6	0.441826	0.0299841	27159, 6548, 2934, 5970, 7078, 1036	1014	24	13528	3.33531	1	0.322176	42.7409
GOTERM_BP_FAT	GO:0031343~positive regulation of cell killing	6	0.441826	0.0299841	23705, 55340, 10724, 170575, 567, 5788	1014	24	13528	3.33531	1	0.322176	42.7409
GOTERM_BP_FAT	GO:0002701~negative regulation of production of molecular mediator of immune response	3	0.220913	0.0303569	3162, 11213, 604	1014	4	13528	10.0059	1	0.32453	43.1426
GOTERM_BP_FAT	GO:0051497~negative regulation of stress fiber formation	3	0.220913	0.0303569	116985, 1901, 10395	1014	4	13528	10.0059	1	0.32453	43.1426
GOTERM_BP_FAT	GO:0010955~negative regulation of protein maturation by peptide bond cleavage	3	0.220913	0.0303569	2, 710, 5648	1014	4	13528	10.0059	1	0.32453	43.1426
GOTERM_BP_FAT	GO:0002921~negative regulation of humoral immune response	3	0.220913	0.0303569	2, 710, 5648	1014	4	13528	10.0059	1	0.32453	43.1426
GOTERM_BP_FAT	GO:0035024~negative regulation of Rho protein signal transduction	3	0.220913	0.0303569	604, 10395, 64411	1014	4	13528	10.0059	1	0.32453	43.1426
GOTERM_BP_FAT	GO:0002719~negative regulation of cytokine production during immune response	3	0.220913	0.0303569	3162, 11213, 604	1014	4	13528	10.0059	1	0.32453	43.1426
GOTERM_BP_FAT	GO:0045824~negative regulation of innate immune response	3	0.220913	0.0303569	2, 11213, 710	1014	4	13528	10.0059	1	0.32453	43.1426
GOTERM_BP_FAT	GO:0050818~regulation of coagulation	8	0.589102	0.030931	6403, 7103, 1361, 7099, 308, 857, 2160, 1906	1014	41	13528	2.60317	1	0.328631	43.7561
GOTERM_BP_FAT	GO:0006468~protein amino acid phosphorylation	64	4.71281	0.0318067	5166, 4752, 152, 4616, 2247, 65018, 2205, 5580, 3055, 5581, 5588, 5606, 5170, 3815, 3611, 1326, 2264, 3716, 972, 6098, 9064, 975, 6196, 5590, 7075, 23604, 1613, 5788, 5319, 6195, 1436, 282974, 2357, 9625, 9535, 660, 2268, 10221, 6792, 11035, 4638, 558, 197259, 8814, 7049, 7048, 10114, 4092, 4881, 595, 695, 8999, 11213, 7010, 6711, 23043, 858, 2242, 8476, 120892, 2534, 2869, 121512, 54674	1014	667	13528	1.28012	1	0.3353	44.6797
GOTERM_BP_FAT	GO:0043408~regulation of MAPKKK cascade	15	1.10457	0.0326734	57630, 3570, 857, 3611, 9064, 1906, 154, 3953, 10392, 7099, 7077, 2205, 121512, 10114, 5788	1014	109	13528	1.83595	1	0.341787	45.5798
GOTERM_BP_FAT	GO:0009615~response to virus	15	1.10457	0.0326734	10346, 1755, 11213, 684, 5970, 4599, 2268, 25939, 3459, 10561, 1130, 3669, 51311, 5788, 114548	1014	109	13528	1.83595	1	0.341787	45.5798
GOTERM_BP_FAT	GO:0007264~small GTPase mediated signal transduction	33	2.43004	0.0328366	10044, 53358, 9411, 11031, 51655, 57514, 54453, 23179, 50650, 6237, 55647, 9046, 2247, 339122, 9693, 64284, 266747, 10411, 5906, 5880, 10235, 23221, 326624, 5923, 11186, 1012, 6236, 1718, 3162, 120892, 6386, 397, 85004	1014	305	13528	1.44348	1	0.342193	45.7477
GOTERM_BP_FAT	GO:0040007~growth	22	1.62003	0.0330293	285313, 147, 5588, 2014, 6548, 2309, 2934, 2073, 654, 81565, 6414, 2273, 3913, 367, 2012, 4815, 7049, 8527, 7078, 7044, 3575, 3249	1014	183	13528	1.60386	1	0.342847	45.9453
GOTERM_BP_FAT	GO:0001934~positive regulation of protein amino acid phosphorylation	13	0.95729	0.0330953	595, 1910, 3570, 3059, 2247, 7099, 55600, 885, 2205, 857, 2022, 8764, 975	1014	89	13528	1.94872	1	0.342424	46.0129
GOTERM_BP_FAT	GO:0055065~metal ion homeostasis	24	1.7673	0.0334143	1910, 4306, 8698, 3708, 6556, 6359, 1901, 857, 7466, 477, 5350, 4886, 1906, 1604, 9104, 7052, 5348, 9709, 185, 6368, 1043, 3074, 730, 5788	1014	205	13528	1.5619	1	0.344137	46.3382
GOTERM_BP_FAT	GO:0045785~positive regulation of cell adhesion	10	0.736377	0.0334619	5590, 6376, 7052, 1295, 961, 3611, 1012, 4092, 79625, 948	1014	60	13528	2.22354	1	0.343559	46.3866
GOTERM_BP_FAT	GO:0050871~positive regulation of B cell activation	7	0.515464	0.0336498	3597, 30009, 8741, 8742, 6778, 604, 5788, 3635	1014	33	13528	2.82996	1	0.344158	46.5771
GOTERM_BP_FAT	GO:0006750~glutathione biosynthetic process	4	0.294551	0.0337328	2679, 2678, 3029, 91227	1014	10	13528	5.33649	1	0.343879	46.6611
GOTERM_BP_FAT	GO:0001504~neurotransmitter uptake	4	0.294551	0.0337328	6532, 6581, 477, 291	1014	10	13528	5.33649	1	0.343879	46.6611
GOTERM_BP_FAT	GO:0002221~pattern recognition receptor signaling pathway	5	0.368189	0.0338909	7099, 11213, 5970, 7097, 4792	1014	17	13528	3.92389	1	0.344226	46.8207
GOTERM_BP_FAT	GO:0008366~axon ensheathment	8	0.589102	0.034807	745, 51090, 57716, 3611, 3074, 4118, 5376, 4155	1014	42	13528	2.54119	1	0.350816	47.7368
GOTERM_BP_FAT	GO:0051591~response to cAMP	8	0.589102	0.034807	1843, 435, 3570, 53905, 5322, 5970, 1036, 7056	1014	42	13528	2.54119	1	0.350816	47.7368
GOTERM_BP_FAT	GO:0007272~ensheathment of neurons	8	0.589102	0.034807	745, 51090, 57716, 3611, 3074, 4118, 5376, 4155	1014	42	13528	2.54119	1	0.350816	47.7368
GOTERM_BP_FAT	GO:0045637~regulation of myeloid cell differentiation	11	0.810015	0.0348566	7538, 63976, 7704, 760, 9935, 7099, 2309, 714, 4792, 4005, 3635	1014	70	13528	2.09648	1	0.350247	47.786
GOTERM_BP_FAT	GO:0007229~integrin-mediated signaling pathway	11	0.810015	0.0348566	3675, 8516, 3689, 4627, 4739, 84106, 9510, 1490, 3680, 961, 3611	1014	70	13528	2.09648	1	0.350247	47.786
GOTERM_BP_FAT	GO:0040008~regulation of growth	36	2.65096	0.0351758	2621, 5950, 4739, 154, 11170, 8835, 2247, 8839, 7048, 8425, 58189, 604, 247, 4881, 56994, 57142, 10235, 5588, 1286, 3489, 64061, 7316, 3611, 5468, 1012, 51232, 4886, 92304, 79960, 185, 29842, 1490, 58191, 85004, 112398, 84525	1014	341	13528	1.40846	1	0.351879	48.1014
GOTERM_BP_FAT	GO:0006801~superoxide metabolic process	6	0.441826	0.0352435	53905, 653361, 4688, 6649, 1536, 57580	1014	25	13528	3.20189	1	0.351459	48.168
GOTERM_BP_FAT	GO:0033673~negative regulation of kinase activity	13	0.95729	0.0356922	4616, 51562, 2167, 11213, 9467, 5170, 1028, 857, 3611, 81848, 10221, 10114, 5788	1014	90	13528	1.92707	1	0.354116	48.6078
GOTERM_BP_FAT	GO:0051101~regulation of DNA binding	16	1.1782	0.0365167	5588, 11213, 801, 5970, 10221, 847, 3383, 3162, 7099, 7049, 7067, 7097, 4792, 4092, 114548, 5319	1014	121	13528	1.76413	1	0.359747	49.4066
GOTERM_BP_FAT	GO:0014070~response to organic cyclic substance	16	1.1782	0.0365167	595, 147, 7832, 5588, 6548, 123, 5970, 217, 5468, 3953, 2180, 3162, 6609, 7048, 7078, 5265	1014	121	13528	1.76413	1	0.359747	49.4066
GOTERM_BP_FAT	GO:0044087~regulation of cellular component biogenesis	18	1.32548	0.0365188	5588, 7114, 2934, 1286, 6711, 116985, 1901, 3815, 7316, 858, 857, 6709, 1906, 10395, 5590, 7117, 885, 10435	1014	142	13528	1.69114	1	0.358789	49.4087
GOTERM_BP_FAT	GO:0051098~regulation of binding	19	1.39912	0.0372733	5588, 11213, 801, 5970, 10221, 847, 166, 154, 3383, 3162, 7099, 7067, 7049, 7097, 4792, 4092, 5580, 114548, 5319	1014	153	13528	1.65675	1	0.36378	50.1294
GOTERM_BP_FAT	GO:0051056~regulation of small GTPase mediated signal transduction	28	2.06186	0.0376964	221178, 26084, 9267, 64926, 57580, 10395, 23179, 50650, 23370, 81565, 26269, 57221, 374403, 5516, 116984, 604, 9693, 64411, 9639, 10411, 10235, 116985, 11214, 1901, 5923, 50618, 57186, 121512	1014	252	13528	1.48236	1	0.366119	50.5294
GOTERM_BP_FAT	GO:0002573~myeloid leukocyte differentiation	7	0.515464	0.038366	4627, 55340, 1053, 3815, 170575, 7048, 5468	1014	34	13528	2.74672	1	0.370346	51.1561
GOTERM_BP_FAT	GO:0002708~positive regulation of lymphocyte mediated immunity	7	0.515464	0.038366	23705, 718, 55340, 170575, 2205, 567, 5788	1014	34	13528	2.74672	1	0.370346	51.1561
GOTERM_BP_FAT	GO:0002705~positive regulation of leukocyte mediated immunity	7	0.515464	0.038366	23705, 718, 55340, 170575, 2205, 567, 5788	1014	34	13528	2.74672	1	0.370346	51.1561
GOTERM_BP_FAT	GO:0007586~digestion	13	0.95729	0.0384303	2180, 5950, 278, 7033, 27159, 1510, 10891, 7433, 5225, 10753, 12, 5319, 6344	1014	91	13528	1.90589	1	0.36986	51.2158
GOTERM_BP_FAT	GO:0019216~regulation of lipid metabolic process	15	1.10457	0.0398931	9619, 10891, 55340, 170575, 476, 857, 8660, 5468, 975, 12, 654, 2180, 10577, 57104, 185	1014	112	13528	1.78677	1	0.380068	52.5573
GOTERM_BP_FAT	GO:0001775~cell activation	31	2.28277	0.0399587	684, 6556, 7450, 4542, 1316, 170575, 22918, 57580, 3383, 6376, 7048, 55024, 3579, 3108, 604, 5580, 3575, 23303, 55340, 914, 972, 1906, 3936, 81575, 6693, 7099, 4627, 2534, 7097, 5295, 5788	1014	287	13528	1.44104	1	0.379572	52.6166
GOTERM_BP_FAT	GO:0016337~cell-cell adhesion	30	2.20913	0.0399955	51208, 1003, 8516, 3384, 22918, 7122, 3383, 4256, 7067, 90952, 5797, 6614, 51294, 51705, 57453, 23705, 7010, 914, 1012, 1305, 6403, 4973, 6404, 3689, 4627, 4008, 1490, 4815, 58494, 5788	1014	276	13528	1.45013	1	0.378862	52.6499
GOTERM_BP_FAT	GO:0032870~cellular response to hormone stimulus	17	1.25184	0.0400455	115, 8850, 2308, 64397, 5170, 217, 8660, 196883, 5468, 1843, 2791, 181, 8835, 7067, 2203, 5295, 5319	1014	133	13528	1.70527	1	0.378255	52.6951
GOTERM_BP_FAT	GO:0008284~positive regulation of cell proliferation	42	3.09278	0.0400903	3597, 4855, 2167, 5970, 8741, 64759, 8742, 177, 961, 283, 219790, 154, 6909, 2247, 2896, 7048, 3579, 604, 595, 5880, 3570, 3059, 5588, 6277, 1901, 3815, 6359, 2277, 3611, 2264, 8660, 1012, 1906, 975, 5813, 1397, 6693, 7052, 5590, 7433, 3977, 5788, 5319	1014	414	13528	1.35346	1	0.377613	52.7355
GOTERM_BP_FAT	GO:0018149~peptide cross-linking	6	0.441826	0.0410374	7051, 7052, 256691, 1634, 2335, 79625	1014	26	13528	3.07874	1	0.383705	53.5824
GOTERM_BP_FAT	GO:0000018~regulation of DNA recombination	6	0.441826	0.0410374	30009, 8741, 8742, 6778, 604, 3575, 5788	1014	26	13528	3.07874	1	0.383705	53.5824
GOTERM_BP_FAT	GO:0031100~organ regeneration	6	0.441826	0.0410374	2621, 595, 558, 3977, 5468, 284	1014	26	13528	3.07874	1	0.383705	53.5824
GOTERM_BP_FAT	GO:0009595~detection of biotic stimulus	5	0.368189	0.0410681	10392, 7099, 58484, 51311, 114548	1014	18	13528	3.7059	1	0.382951	53.6096
GOTERM_BP_FAT	GO:0002718~regulation of cytokine production during immune response	5	0.368189	0.0410681	3162, 11213, 55340, 170575, 604	1014	18	13528	3.7059	1	0.382951	53.6096
GOTERM_BP_FAT	GO:0015669~gas transport	5	0.368189	0.0410681	760, 358, 3040, 3043, 3045	1014	18	13528	3.7059	1	0.382951	53.6096
GOTERM_BP_FAT	GO:0050654~chondroitin sulfate proteoglycan metabolic process	5	0.368189	0.0410681	256691, 1634, 55790, 55501, 79625	1014	18	13528	3.7059	1	0.382951	53.6096
GOTERM_BP_FAT	GO:0033993~response to lipid	5	0.368189	0.0410681	9619, 7049, 7048, 5468, 5265	1014	18	13528	3.7059	1	0.382951	53.6096
GOTERM_BP_FAT	GO:0000187~activation of MAPK activity	12	0.883652	0.0415346	152, 2357, 2247, 5606, 2205, 121512, 54674, 972, 975, 9064, 5788, 5319	1014	82	13528	1.95237	1	0.385415	54.0212
GOTERM_BP_FAT	GO:0000904~cell morphogenesis involved in differentiation	27	1.98822	0.0431816	4855, 7869, 214, 2335, 84612, 288, 53405, 81565, 885, 7049, 5797, 57453, 7080, 3730, 6275, 89780, 8399, 6277, 9353, 7316, 3611, 10417, 23499, 3913, 9037, 4627, 4628	1014	244	13528	1.47628	1	0.396427	55.4469
GOTERM_BP_FAT	GO:0051240~positive regulation of multicellular organismal process	27	1.98822	0.0431816	9365, 91662, 240, 760, 6556, 170575, 154, 10392, 745, 2247, 65018, 114548, 3570, 147, 55340, 1286, 5742, 7316, 476, 857, 1906, 4886, 654, 3162, 5590, 7099, 7097	1014	244	13528	1.47628	1	0.396427	55.4469
GOTERM_BP_FAT	GO:0001516~prostaglandin biosynthetic process	4	0.294551	0.0438585	5730, 27306, 5742, 972, 1906	1014	11	13528	4.85135	1	0.400292	56.0207
GOTERM_BP_FAT	GO:0046457~prostanoid biosynthetic process	4	0.294551	0.0438585	5730, 27306, 5742, 972, 1906	1014	11	13528	4.85135	1	0.400292	56.0207
GOTERM_BP_FAT	GO:0019228~regulation of action potential in neuron	9	0.662739	0.0464375	745, 51090, 6323, 57716, 3611, 3074, 4118, 5376, 4155	1014	54	13528	2.22354	1	0.417452	58.1435
GOTERM_BP_FAT	GO:0001952~regulation of cell-matrix adhesion	6	0.441826	0.0473735	5590, 3611, 604, 1012, 5295, 948	1014	27	13528	2.96472	1	0.422888	58.8896
GOTERM_BP_FAT	GO:0045471~response to ethanol	10	0.736377	0.0479178	595, 5950, 5551, 3570, 7099, 2934, 2534, 1036, 2059, 7080	1014	64	13528	2.08457	1	0.425583	59.3177
GOTERM_BP_FAT	GO:0001778~plasma membrane repair	3	0.220913	0.0481066	4620, 4628, 8291	1014	5	13528	8.00473	1	0.42584	59.4652
GOTERM_BP_FAT	GO:0002883~regulation of hypersensitivity	3	0.220913	0.0481066	6693, 718, 2205	1014	5	13528	8.00473	1	0.42584	59.4652
GOTERM_BP_FAT	GO:0045019~negative regulation of nitric oxide biosynthetic process	3	0.220913	0.0481066	55340, 170575, 857	1014	5	13528	8.00473	1	0.42584	59.4652
GOTERM_BP_FAT	GO:0030853~negative regulation of granulocyte differentiation	3	0.220913	0.0481066	63976, 714, 3635	1014	5	13528	8.00473	1	0.42584	59.4652
GOTERM_BP_FAT	GO:0032430~positive regulation of phospholipase A2 activity	3	0.220913	0.0481066	185, 283, 5319	1014	5	13528	8.00473	1	0.42584	59.4652
GOTERM_BP_FAT	GO:0010886~positive regulation of cholesterol storage	3	0.220913	0.0481066	4023, 4481, 948	1014	5	13528	8.00473	1	0.42584	59.4652
GOTERM_BP_FAT	GO:0032429~regulation of phospholipase A2 activity	3	0.220913	0.0481066	185, 283, 5319	1014	5	13528	8.00473	1	0.42584	59.4652
GOTERM_BP_FAT	GO:0032232~negative regulation of actin filament bundle formation	3	0.220913	0.0481066	116985, 1901, 10395	1014	5	13528	8.00473	1	0.42584	59.4652
GOTERM_BP_FAT	GO:0001562~response to protozoan	3	0.220913	0.0481066	6693, 1130, 6556	1014	5	13528	8.00473	1	0.42584	59.4652
GOTERM_BP_FAT	GO:0031953~negative regulation of protein amino acid autophosphorylation	3	0.220913	0.0481066	91662, 2022, 5788	1014	5	13528	8.00473	1	0.42584	59.4652
GOTERM_BP_FAT	GO:0002864~regulation of acute inflammatory response to antigenic stimulus	3	0.220913	0.0481066	6693, 718, 2205	1014	5	13528	8.00473	1	0.42584	59.4652
GOTERM_BP_FAT	GO:0006790~sulfur metabolic process	15	1.10457	0.0481805	256691, 9060, 3029, 1036, 91227, 2679, 10560, 2678, 6414, 2878, 1634, 55790, 55501, 80704, 79625	1014	115	13528	1.74016	1	0.425319	59.5228
GOTERM_BP_FAT	GO:0043433~negative regulation of transcription factor activity	8	0.589102	0.0483143	3162, 11213, 7067, 10221, 847, 4792, 4092, 114548	1014	45	13528	2.37177	1	0.425206	59.6269
GOTERM_BP_FAT	GO:0042326~negative regulation of phosphorylation	8	0.589102	0.0483143	91662, 5590, 1028, 857, 2022, 4092, 5580, 5788	1014	45	13528	2.37177	1	0.425206	59.6269
GOTERM_BP_FAT	GO:0055067~monovalent inorganic cation homeostasis	8	0.589102	0.0483143	1910, 115019, 4306, 6548, 480, 6556, 730, 1906	1014	45	13528	2.37177	1	0.425206	59.6269
GOTERM_BP_FAT	GO:0051046~regulation of secretion	23	1.69367	0.0486381	5950, 91662, 23705, 8399, 9501, 5588, 84106, 5742, 283, 4886, 1906, 3162, 8622, 3784, 2247, 185, 5208, 65018, 2206, 10724, 2205, 114548, 5319	1014	202	13528	1.51905	1	0.426371	59.8777
GOTERM_BP_FAT	GO:0031348~negative regulation of defense response	7	0.515464	0.0490069	2, 6693, 7538, 11213, 710, 5468, 154	1014	36	13528	2.59413	1	0.427828	60.1617
GOTERM_BP_FAT	GO:0046634~regulation of alpha-beta T cell activation	7	0.515464	0.0490069	55340, 170575, 3566, 7048, 604, 8764, 5788	1014	36	13528	2.59413	1	0.427828	60.1617
GOTERM_BP_FAT	GO:0030193~regulation of blood coagulation	7	0.515464	0.0490069	6403, 7103, 1361, 7099, 857, 2160, 1906	1014	36	13528	2.59413	1	0.427828	60.1617
GOTERM_BP_FAT	GO:0050881~musculoskeletal movement	5	0.368189	0.0490374	8557, 3708, 7136, 2548, 7134	1014	19	13528	3.51085	1	0.42702	60.1851
GOTERM_BP_FAT	GO:0002758~innate immune response-activating signal transduction	5	0.368189	0.0490374	7099, 11213, 5970, 7097, 4792	1014	19	13528	3.51085	1	0.42702	60.1851
GOTERM_BP_FAT	GO:0002218~activation of innate immune response	5	0.368189	0.0490374	7099, 11213, 5970, 7097, 4792	1014	19	13528	3.51085	1	0.42702	60.1851
GOTERM_BP_FAT	GO:0050879~multicellular organismal movement	5	0.368189	0.0490374	8557, 3708, 7136, 2548, 7134	1014	19	13528	3.51085	1	0.42702	60.1851
GOTERM_BP_FAT	GO:0006693~prostaglandin metabolic process	5	0.368189	0.0490374	5730, 27306, 5742, 3248, 972, 1906	1014	19	13528	3.51085	1	0.42702	60.1851
GOTERM_BP_FAT	GO:0006692~prostanoid metabolic process	5	0.368189	0.0490374	5730, 27306, 5742, 3248, 972, 1906	1014	19	13528	3.51085	1	0.42702	60.1851
GOTERM_BP_FAT	GO:0051494~negative regulation of cytoskeleton organization	9	0.662739	0.0509316	7117, 58526, 7114, 2934, 116985, 6711, 1901, 6709, 10395	1014	55	13528	2.18311	1	0.43851	61.6129
GOTERM_BP_FAT	GO:0031399~regulation of protein modification process	31	2.28277	0.0533918	91662, 1910, 10891, 8764, 10395, 2247, 55600, 885, 2205, 10114, 4092, 5580, 5698, 5581, 595, 10411, 3570, 3059, 7316, 857, 1906, 975, 9064, 5590, 7099, 120892, 3689, 10724, 2022, 121512, 5788	1014	295	13528	1.40196	1	0.453333	63.3951
GOTERM_BP_FAT	GO:0010810~regulation of cell-substrate adhesion	8	0.589102	0.0534632	5590, 1295, 3611, 604, 1012, 5295, 79625, 948	1014	46	13528	2.32021	1	0.45275	63.4457
GOTERM_BP_FAT	GO:0045834~positive regulation of lipid metabolic process	8	0.589102	0.0534632	9619, 57104, 10891, 185, 8660, 5468, 975, 654	1014	46	13528	2.32021	1	0.45275	63.4457
GOTERM_BP_FAT	GO:0015908~fatty acid transport	6	0.441826	0.0542562	6578, 123, 5322, 5468, 948, 5319	1014	28	13528	2.85883	1	0.456721	64.0025
GOTERM_BP_FAT	GO:0007159~leukocyte adhesion	6	0.441826	0.0542562	6403, 4973, 6404, 3689, 5788, 3383	1014	28	13528	2.85883	1	0.456721	64.0025
GOTERM_BP_FAT	GO:0000272~polysaccharide catabolic process	6	0.441826	0.0542562	10894, 2517, 27159, 2548, 1117, 8692	1014	28	13528	2.85883	1	0.456721	64.0025
GOTERM_BP_FAT	GO:0010811~positive regulation of cell-substrate adhesion	6	0.441826	0.0542562	5590, 1295, 3611, 1012, 79625, 948	1014	28	13528	2.85883	1	0.456721	64.0025
GOTERM_BP_FAT	GO:0030301~cholesterol transport	7	0.515464	0.0549431	23673, 9619, 10577, 1080, 4481, 857, 948	1014	37	13528	2.52402	1	0.459983	64.4784
GOTERM_BP_FAT	GO:0015918~sterol transport	7	0.515464	0.0549431	23673, 9619, 10577, 1080, 4481, 857, 948	1014	37	13528	2.52402	1	0.459983	64.4784
GOTERM_BP_FAT	GO:0009895~negative regulation of catabolic process	7	0.515464	0.0549431	147, 11213, 55340, 5970, 170575, 1471, 7078	1014	37	13528	2.52402	1	0.459983	64.4784
GOTERM_BP_FAT	GO:0003009~skeletal muscle contraction	4	0.294551	0.0553096	8557, 7136, 2548, 7134	1014	12	13528	4.44707	1	0.461225	64.7299
GOTERM_BP_FAT	GO:0010888~negative regulation of lipid storage	4	0.294551	0.0553096	9619, 57104, 5468, 4792	1014	12	13528	4.44707	1	0.461225	64.7299
GOTERM_BP_FAT	GO:0051482~elevation of cytosolic calcium ion concentration during G-protein signaling, coupled to IP3 second messenger (phospholipase C activating)	4	0.294551	0.0553096	7052, 185, 1901, 1906	1014	12	13528	4.44707	1	0.461225	64.7299
GOTERM_BP_FAT	GO:0009612~response to mechanical stimulus	9	0.662739	0.055697	4256, 10628, 8557, 7832, 5970, 2534, 7048, 857, 7078	1014	56	13528	2.14413	1	0.462586	64.9938
GOTERM_BP_FAT	GO:0042542~response to hydrogen peroxide	9	0.662739	0.055697	1843, 4973, 3162, 10628, 53905, 5516, 5970, 2878, 847	1014	56	13528	2.14413	1	0.462586	64.9938
GOTERM_BP_FAT	GO:0050870~positive regulation of T cell activation	11	0.810015	0.0563396	6693, 5588, 55340, 170575, 3566, 7048, 961, 3108, 972, 3575, 5788	1014	76	13528	1.93097	1	0.4655	65.4276
GOTERM_BP_FAT	GO:0006874~cellular calcium ion homeostasis	21	1.54639	0.0563435	1910, 8698, 3708, 6359, 1901, 857, 7466, 477, 5350, 4886, 1906, 1604, 9104, 7052, 5348, 9709, 185, 1043, 6368, 3074, 5788	1014	183	13528	1.53096	1	0.464493	65.4302
GOTERM_BP_FAT	GO:0050830~defense response to Gram-positive bacterium	5	0.368189	0.0577942	3570, 10392, 4542, 2268, 3055	1014	20	13528	3.33531	1	0.472255	66.3908
GOTERM_BP_FAT	GO:0010524~positive regulation of calcium ion transport into cytosol	5	0.368189	0.0577942	55340, 10724, 170575, 857, 5319	1014	20	13528	3.33531	1	0.472255	66.3908
GOTERM_BP_FAT	GO:0042312~regulation of vasodilation	5	0.368189	0.0577942	3162, 185, 857, 154, 4881	1014	20	13528	3.33531	1	0.472255	66.3908
GOTERM_BP_FAT	GO:0006576~biogenic amine metabolic process	13	0.95729	0.0579935	56994, 5409, 4128, 6799, 5322, 2034, 4946, 3067, 445329, 6817, 10908, 4881, 5319	1014	97	13528	1.788	1	0.472419	66.5207
GOTERM_BP_FAT	GO:0000902~cell morphogenesis	36	2.65096	0.0585401	4855, 7869, 214, 2335, 84612, 288, 53405, 166336, 81565, 57619, 2294, 885, 7049, 5797, 57453, 604, 3575, 7080, 3730, 6275, 89780, 8399, 9353, 6277, 7316, 3611, 10417, 7940, 23499, 6693, 3913, 9037, 4627, 29842, 3977, 4628	1014	356	13528	1.34911	1	0.474653	66.8747
GOTERM_BP_FAT	GO:0031346~positive regulation of cell projection organization	8	0.589102	0.0589427	81565, 5588, 9353, 116985, 23654, 3815, 3611, 10435	1014	47	13528	2.27085	1	0.476014	67.1332
GOTERM_BP_FAT	GO:0009628~response to abiotic stimulus	37	2.72459	0.0591336	286133, 5950, 8557, 8988, 760, 5970, 2073, 847, 51393, 154, 3316, 366, 1843, 4256, 7048, 7080, 595, 51562, 3570, 147, 7832, 5588, 6548, 3815, 5170, 26509, 857, 5468, 478, 477, 27129, 408, 10628, 2534, 7078, 5788, 7056	1014	368	13528	1.34137	1	0.476115	67.2551
GOTERM_BP_FAT	GO:0006469~negative regulation of protein kinase activity	12	0.883652	0.0594974	4616, 51562, 2167, 11213, 9467, 5170, 857, 3611, 81848, 10221, 10114, 5788	1014	87	13528	1.84017	1	0.477233	67.4862
GOTERM_BP_FAT	GO:0032496~response to lipopolysaccharide	11	0.810015	0.0606112	6403, 3570, 7099, 11213, 5970, 6556, 10221, 4792, 5265, 7080, 7056	1014	77	13528	1.90589	1	0.482713	68.1843
GOTERM_BP_FAT	GO:0034330~cell junction organization	9	0.662739	0.0607368	2701, 5170, 2335, 7145, 7082, 10395, 4092, 88, 84612	1014	57	13528	2.10651	1	0.482416	68.2621
GOTERM_BP_FAT	GO:0009187~cyclic nucleotide metabolic process	7	0.515464	0.0612945	8622, 6095, 5141, 115, 2982, 196883, 4881	1014	38	13528	2.45759	1	0.484612	68.6055
GOTERM_BP_FAT	GO:0042552~myelination	7	0.515464	0.0612945	745, 51090, 3611, 3074, 4118, 5376, 4155	1014	38	13528	2.45759	1	0.484612	68.6055
GOTERM_BP_FAT	GO:0006940~regulation of smooth muscle contraction	7	0.515464	0.0612945	1264, 5742, 857, 2982, 477, 1906, 154	1014	38	13528	2.45759	1	0.484612	68.6055
GOTERM_BP_FAT	GO:0030856~regulation of epithelial cell differentiation	6	0.441826	0.0616864	595, 81575, 4855, 857, 247, 360	1014	29	13528	2.76025	1	0.48584	68.8447
GOTERM_BP_FAT	GO:0050921~positive regulation of chemotaxis	6	0.441826	0.0616864	3570, 9353, 3603, 1901, 177, 1012	1014	29	13528	2.76025	1	0.48584	68.8447
GOTERM_BP_FAT	GO:0070482~response to oxygen levels	17	1.25184	0.0622469	824, 5588, 6649, 3708, 2034, 217, 857, 284, 283, 1906, 435, 3162, 81575, 9124, 2022, 112398, 5265	1014	141	13528	1.60852	1	0.488018	69.1839
GOTERM_BP_FAT	GO:0051047~positive regulation of secretion	14	1.03093	0.0634302	91662, 5950, 23705, 8399, 5588, 5208, 65018, 2206, 10724, 2205, 283, 1906, 5319, 114548	1014	109	13528	1.71355	1	0.493683	69.8883
GOTERM_BP_FAT	GO:0051146~striated muscle cell differentiation	12	0.883652	0.0636204	824, 825, 7111, 8557, 7402, 831, 4627, 4629, 4628, 858, 58529, 6272	1014	88	13528	1.81926	1	0.493728	70.0001
GOTERM_BP_FAT	GO:0045936~negative regulation of phosphate metabolic process	8	0.589102	0.0647553	91662, 5590, 1028, 857, 2022, 4092, 5580, 5788	1014	48	13528	2.22354	1	0.499023	70.6592
GOTERM_BP_FAT	GO:0010563~negative regulation of phosphorus metabolic process	8	0.589102	0.0647553	91662, 5590, 1028, 857, 2022, 4092, 5580, 5788	1014	48	13528	2.22354	1	0.499023	70.6592
GOTERM_BP_FAT	GO:0051247~positive regulation of protein metabolic process	26	1.91458	0.0653408	1910, 10891, 8764, 10395, 2247, 55600, 885, 2205, 4092, 5698, 595, 3570, 8399, 152503, 3059, 7316, 857, 7466, 975, 120892, 7099, 185, 10724, 2022, 112398, 4792	1014	243	13528	1.42746	1	0.501229	70.9938
GOTERM_BP_FAT	GO:0006979~response to oxidative stress	19	1.39912	0.0653757	53905, 761, 10218, 5742, 5970, 2034, 847, 1843, 4973, 1718, 3162, 10628, 9124, 6414, 5516, 7099, 2878, 25824, 79661	1014	164	13528	1.54563	1	0.500402	71.0136
GOTERM_BP_FAT	GO:0051129~negative regulation of cellular component organization	17	1.25184	0.065514	57142, 7114, 11213, 2934, 6711, 116985, 1901, 6709, 10395, 5590, 7117, 58526, 7049, 1471, 11252, 4092, 4155	1014	142	13528	1.59719	1	0.500145	71.0921
GOTERM_BP_FAT	GO:0001508~regulation of action potential	10	0.736377	0.0660011	745, 51090, 6323, 57716, 2767, 3611, 3074, 4118, 5376, 4155	1014	68	13528	1.96194	1	0.501791	71.3668
GOTERM_BP_FAT	GO:0001655~urogenital system development	14	1.03093	0.0672451	5950, 8516, 760, 7704, 9510, 9353, 3611, 7466, 25976, 435, 185, 6943, 367, 247	1014	110	13528	1.69797	1	0.507504	72.0573
GOTERM_BP_FAT	GO:0006026~aminoglycan catabolic process	5	0.368189	0.0673268	10894, 2517, 27159, 1117, 8692	1014	21	13528	3.17648	1	0.506931	72.1021
GOTERM_BP_FAT	GO:0015909~long-chain fatty acid transport	5	0.368189	0.0673268	123, 5322, 5468, 948, 5319	1014	21	13528	3.17648	1	0.506931	72.1021
GOTERM_BP_FAT	GO:0001912~positive regulation of leukocyte mediated cytotoxicity	5	0.368189	0.0673268	23705, 55340, 170575, 567, 5788	1014	21	13528	3.17648	1	0.506931	72.1021
GOTERM_BP_FAT	GO:0042554~superoxide anion generation	4	0.294551	0.0680241	53905, 653361, 4688, 1536	1014	13	13528	4.10499	1	0.509646	72.4817
GOTERM_BP_FAT	GO:0045907~positive regulation of vasoconstriction	4	0.294551	0.0680241	240, 5742, 857, 4886	1014	13	13528	4.10499	1	0.509646	72.4817
GOTERM_BP_FAT	GO:0045061~thymic T cell selection	4	0.294551	0.0680241	6693, 3108, 972, 5788	1014	13	13528	4.10499	1	0.509646	72.4817
GOTERM_BP_FAT	GO:0018209~peptidyl-serine modification	7	0.515464	0.0680623	5590, 256691, 1634, 7048, 3611, 10114, 79625	1014	39	13528	2.39458	1	0.508841	72.5023
GOTERM_BP_FAT	GO:0060347~heart trabecula formation	3	0.220913	0.068635	5950, 9510, 7049	1014	6	13528	6.67061	1	0.51087	72.8102
GOTERM_BP_FAT	GO:0045588~positive regulation of gamma-delta T cell differentiation	3	0.220913	0.068635	55340, 170575, 5788	1014	6	13528	6.67061	1	0.51087	72.8102
GOTERM_BP_FAT	GO:0002925~positive regulation of humoral immune response mediated by circulating immunoglobulin	3	0.220913	0.068635	55340, 170575, 5788	1014	6	13528	6.67061	1	0.51087	72.8102
GOTERM_BP_FAT	GO:0032148~activation of protein kinase B activity	3	0.220913	0.068635	5590, 5170, 283	1014	6	13528	6.67061	1	0.51087	72.8102
GOTERM_BP_FAT	GO:0045586~regulation of gamma-delta T cell differentiation	3	0.220913	0.068635	55340, 170575, 5788	1014	6	13528	6.67061	1	0.51087	72.8102
GOTERM_BP_FAT	GO:0052572~response to host immune response	3	0.220913	0.068635	7099, 7097, 2982	1014	6	13528	6.67061	1	0.51087	72.8102
GOTERM_BP_FAT	GO:0002710~negative regulation of T cell mediated immunity	3	0.220913	0.068635	6693, 3575, 5788	1014	6	13528	6.67061	1	0.51087	72.8102
GOTERM_BP_FAT	GO:0003016~respiratory system process	3	0.220913	0.068635	7763, 2548, 7134	1014	6	13528	6.67061	1	0.51087	72.8102
GOTERM_BP_FAT	GO:0019800~peptide cross-linking via chondroitin 4-sulfate glycosaminoglycan	3	0.220913	0.068635	256691, 1634, 79625	1014	6	13528	6.67061	1	0.51087	72.8102
GOTERM_BP_FAT	GO:0070613~regulation of protein processing	3	0.220913	0.068635	2, 710, 5648	1014	6	13528	6.67061	1	0.51087	72.8102
GOTERM_BP_FAT	GO:0046643~regulation of gamma-delta T cell activation	3	0.220913	0.068635	55340, 170575, 5788	1014	6	13528	6.67061	1	0.51087	72.8102
GOTERM_BP_FAT	GO:0010953~regulation of protein maturation by peptide bond cleavage	3	0.220913	0.068635	2, 710, 5648	1014	6	13528	6.67061	1	0.51087	72.8102
GOTERM_BP_FAT	GO:0046645~positive regulation of gamma-delta T cell activation	3	0.220913	0.068635	55340, 170575, 5788	1014	6	13528	6.67061	1	0.51087	72.8102
GOTERM_BP_FAT	GO:0052564~response to immune response of other organism during symbiotic interaction	3	0.220913	0.068635	7099, 7097, 2982	1014	6	13528	6.67061	1	0.51087	72.8102
GOTERM_BP_FAT	GO:0009405~pathogenesis	3	0.220913	0.068635	3126, 5551, 3115, 3123	1014	6	13528	6.67061	1	0.51087	72.8102
GOTERM_BP_FAT	GO:0002922~positive regulation of humoral immune response	3	0.220913	0.068635	55340, 170575, 5788	1014	6	13528	6.67061	1	0.51087	72.8102
GOTERM_BP_FAT	GO:0055074~calcium ion homeostasis	21	1.54639	0.0703576	1910, 8698, 3708, 6359, 1901, 857, 7466, 477, 5350, 4886, 1906, 1604, 9104, 7052, 5348, 9709, 185, 1043, 6368, 3074, 5788	1014	188	13528	1.49024	1	0.518882	73.7166
GOTERM_BP_FAT	GO:0051924~regulation of calcium ion transport	10	0.736377	0.0711112	55340, 801, 10724, 2206, 170575, 857, 7466, 5350, 154, 5319	1014	69	13528	1.93351	1	0.52177	74.1042
GOTERM_BP_FAT	GO:0005976~polysaccharide metabolic process	14	1.03093	0.0712079	10894, 256691, 1117, 8692, 2517, 27159, 374907, 1634, 55790, 2548, 55501, 3074, 80760, 79625	1014	111	13528	1.68268	1	0.521261	74.1535
GOTERM_BP_FAT	GO:0019932~second-messenger-mediated signaling	25	1.84094	0.0745469	1910, 115, 2357, 8698, 2934, 2767, 948, 154, 9002, 3579, 8527, 9693, 10231, 695, 147, 1901, 196883, 1906, 4886, 59350, 7052, 7433, 185, 2869, 79772	1014	235	13528	1.41928	1	0.537134	75.8034
GOTERM_BP_FAT	GO:0032846~positive regulation of homeostatic process	7	0.515464	0.0752459	760, 55340, 885, 10724, 170575, 857, 5319	1014	40	13528	2.33471	1	0.539584	76.136
GOTERM_BP_FAT	GO:0008283~cell proliferation	42	3.09278	0.0760692	2621, 5950, 1436, 863, 684, 1295, 6556, 1396, 64399, 81565, 4070, 367, 2012, 7049, 2206, 3575, 5580, 10411, 89780, 147, 2013, 56998, 1285, 5923, 3815, 2277, 3611, 8660, 27074, 972, 1012, 975, 2242, 3162, 374, 55790, 2534, 4628, 3669, 10579, 2059, 5788	1014	436	13528	1.28516	1	0.54262	76.5221
GOTERM_BP_FAT	GO:0001666~response to hypoxia	16	1.1782	0.0761245	824, 5588, 6649, 3708, 2034, 857, 284, 283, 1906, 435, 3162, 81575, 9124, 2022, 112398, 5265	1014	134	13528	1.59298	1	0.541882	76.5479
GOTERM_BP_FAT	GO:0043388~positive regulation of DNA binding	10	0.736377	0.0764602	5588, 7099, 11213, 801, 5970, 7049, 7097, 847, 3383, 5319	1014	70	13528	1.90589	1	0.542514	76.7035
GOTERM_BP_FAT	GO:0016202~regulation of striated muscle tissue development	8	0.589102	0.0773847	5950, 57496, 2247, 1286, 7316, 7048, 3611, 154	1014	50	13528	2.1346	1	0.54599	77.1269
GOTERM_BP_FAT	GO:0015718~monocarboxylic acid transport	8	0.589102	0.0773847	366, 6578, 123, 5322, 5468, 9121, 948, 5319	1014	50	13528	2.1346	1	0.54599	77.1269
GOTERM_BP_FAT	GO:0030097~hemopoiesis	25	1.84094	0.0773868	89780, 4855, 3059, 7704, 55340, 2034, 1316, 3815, 170575, 5468, 25976, 972, 219790, 1397, 6693, 4627, 1053, 7049, 7048, 3108, 5295, 4005, 604, 3575, 5788	1014	236	13528	1.41327	1	0.544998	77.1279
GOTERM_BP_FAT	GO:0051091~positive regulation of transcription factor activity	9	0.662739	0.077524	5588, 7099, 11213, 5970, 7049, 7097, 847, 3383, 5319	1014	60	13528	2.00118	1	0.544659	77.1901
GOTERM_BP_FAT	GO:0046326~positive regulation of glucose import	5	0.368189	0.0776173	5590, 55600, 10724, 8660, 5295	1014	22	13528	3.0321	1	0.544112	77.2323
GOTERM_BP_FAT	GO:0010828~positive regulation of glucose transport	5	0.368189	0.0776173	5590, 55600, 10724, 8660, 5295	1014	22	13528	3.0321	1	0.544112	77.2323
GOTERM_BP_FAT	GO:0043547~positive regulation of GTPase activity	5	0.368189	0.0776173	81565, 8787, 116985, 5923, 1901	1014	22	13528	3.0321	1	0.544112	77.2323
GOTERM_BP_FAT	GO:0048286~lung alveolus development	5	0.368189	0.0776173	6441, 6943, 2294, 64759, 84525	1014	22	13528	3.0321	1	0.544112	77.2323
GOTERM_BP_FAT	GO:0043542~endothelial cell migration	5	0.368189	0.0776173	2247, 4627, 9353, 8741, 8742, 1012	1014	22	13528	3.0321	1	0.544112	77.2323
GOTERM_BP_FAT	GO:0050920~regulation of chemotaxis	6	0.441826	0.0781771	3570, 9353, 3603, 1901, 177, 1012	1014	31	13528	2.58217	1	0.5458	77.4841
GOTERM_BP_FAT	GO:0010627~regulation of protein kinase cascade	26	1.91458	0.081539	57153, 57630, 91662, 56674, 5970, 684, 847, 154, 10392, 80833, 2205, 10114, 2159, 3570, 3059, 857, 3611, 1906, 9064, 3953, 3162, 7052, 7099, 7077, 121512, 5788	1014	249	13528	1.39306	1	0.560608	78.9415
GOTERM_BP_FAT	GO:0002224~toll-like receptor signaling pathway	4	0.294551	0.0819274	7099, 11213, 7097, 4792	1014	14	13528	3.81178	1	0.561404	79.104
GOTERM_BP_FAT	GO:0045823~positive regulation of heart contraction	4	0.294551	0.0819274	147, 476, 1906, 154	1014	14	13528	3.81178	1	0.561404	79.104
GOTERM_BP_FAT	GO:0008333~endosome to lysosome transport	4	0.294551	0.0819274	84067, 64400, 6272, 154	1014	14	13528	3.81178	1	0.561404	79.104
GOTERM_BP_FAT	GO:0050714~positive regulation of protein secretion	7	0.515464	0.0828427	91662, 5950, 23705, 5588, 283, 5319, 114548	1014	41	13528	2.27777	1	0.564605	79.4823
GOTERM_BP_FAT	GO:0032147~activation of protein kinase activity	14	1.03093	0.0839954	115, 6556, 5170, 196883, 1906, 283, 154, 4616, 5590, 2247, 885, 2206, 7048, 8527	1014	114	13528	1.6384	1	0.568843	79.9495
GOTERM_BP_FAT	GO:0043392~negative regulation of DNA binding	8	0.589102	0.084201	3162, 11213, 7067, 10221, 847, 4792, 4092, 114548	1014	51	13528	2.09274	1	0.568778	80.0318
GOTERM_BP_FAT	GO:0048634~regulation of muscle development	8	0.589102	0.084201	5950, 57496, 2247, 1286, 7316, 7048, 3611, 154	1014	51	13528	2.09274	1	0.568778	80.0318
GOTERM_BP_FAT	GO:0055088~lipid homeostasis	8	0.589102	0.084201	4023, 9619, 10577, 2167, 7851, 857, 8660, 5468	1014	51	13528	2.09274	1	0.568778	80.0318
GOTERM_BP_FAT	GO:0051130~positive regulation of cellular component organization	20	1.47275	0.084435	10891, 5588, 6441, 967, 9353, 116985, 6556, 23654, 3815, 5170, 858, 857, 3611, 1906, 81565, 718, 885, 10724, 5295, 10435	1014	181	13528	1.47417	1	0.56884	80.125
GOTERM_BP_FAT	GO:0010604~positive regulation of macromolecule metabolic process	76	5.59647	0.0854492	4855, 10891, 6556, 1316, 8741, 8742, 10395, 154, 1051, 745, 2247, 55600, 2294, 7067, 885, 2205, 22885, 6095, 8399, 152503, 63976, 57496, 30009, 5588, 5606, 1901, 3815, 7136, 84448, 975, 51621, 6693, 374, 10725, 10724, 2114, 6778, 2022, 112398, 4792, 5788, 5319, 1910, 4778, 57658, 2034, 5970, 10365, 8764, 64651, 28999, 6943, 367, 4781, 3170, 4092, 7080, 5698, 595, 3570, 3059, 147, 9935, 2308, 2309…	1014	857	13528	1.18312	1	0.572385	80.5244
GOTERM_BP_FAT	GO:0012501~programmed cell death	56	4.12371	0.0865021	91662, 7704, 8741, 8742, 330, 57580, 10395, 50650, 4616, 23370, 10392, 84674, 2247, 885, 3579, 573, 55332, 3635, 2999, 23705, 1285, 838, 5923, 3815, 837, 1718, 5551, 56892, 3689, 4832, 64400, 23604, 1613, 4792, 255488, 9625, 2934, 54739, 8764, 64651, 11035, 58484, 10114, 114548, 10181, 57142, 2309, 11214, 260425, 7316, 340061, 1776, 1831, 55177, 7052, 79960, 121512	1014	611	13528	1.22276	1	0.576057	80.931
GOTERM_BP_FAT	GO:0030099~myeloid cell differentiation	12	0.883652	0.0869882	3059, 7704, 4627, 55340, 2034, 1053, 7049, 3815, 170575, 7048, 5468, 604	1014	93	13528	1.72145	1	0.577207	81.116
GOTERM_BP_FAT	GO:0030855~epithelial cell differentiation	16	1.1782	0.0881917	7051, 8796, 1755, 10628, 4855, 57619, 6943, 2294, 29842, 2012, 1901, 2022, 5468, 3170, 3909, 7080	1014	137	13528	1.5581	1	0.581465	81.5668
GOTERM_BP_FAT	GO:0007044~cell-substrate junction assembly	5	0.368189	0.0886425	5170, 2335, 7145, 10395, 88	1014	23	13528	2.90027	1	0.582432	81.733
GOTERM_BP_FAT	GO:0050670~regulation of lymphocyte proliferation	11	0.810015	0.0905884	7356, 3597, 6693, 6441, 5588, 7940, 604, 8764, 5788, 3635, 11326	1014	83	13528	1.76811	1	0.589764	82.4343
GOTERM_BP_FAT	GO:0043270~positive regulation of ion transport	7	0.515464	0.0908486	55340, 10724, 170575, 857, 7466, 154, 5319	1014	42	13528	2.22354	1	0.589885	82.5262
GOTERM_BP_FAT	GO:0002757~immune response-activating signal transduction	8	0.589102	0.0913495	7099, 11213, 919, 5970, 2534, 7097, 4792, 5788	1014	52	13528	2.0525	1	0.591018	82.7016
GOTERM_BP_FAT	GO:0055002~striated muscle cell development	8	0.589102	0.0913495	825, 7111, 8557, 7402, 4629, 4628, 858, 58529	1014	52	13528	2.0525	1	0.591018	82.7016
GOTERM_BP_FAT	GO:0007200~activation of phospholipase C activity by G-protein coupled receptor protein signaling pathway coupled to IP3 second messenger	8	0.589102	0.0913495	1910, 7052, 185, 9002, 2767, 1901, 3579, 1906	1014	52	13528	2.0525	1	0.591018	82.7016
GOTERM_BP_FAT	GO:0032091~negative regulation of protein binding	3	0.220913	0.0914273	166, 5580, 154	1014	7	13528	5.71767	1	0.590371	82.7287
GOTERM_BP_FAT	GO:0010889~regulation of sequestering of triglyceride	3	0.220913	0.0914273	4023, 57104, 5468	1014	7	13528	5.71767	1	0.590371	82.7287
GOTERM_BP_FAT	GO:0008340~determination of adult life span	3	0.220913	0.0914273	29842, 2073, 3635	1014	7	13528	5.71767	1	0.590371	82.7287
GOTERM_BP_FAT	GO:0050663~cytokine secretion	3	0.220913	0.0914273	58484, 2206, 114548	1014	7	13528	5.71767	1	0.590371	82.7287
GOTERM_BP_FAT	GO:0043304~regulation of mast cell degranulation	3	0.220913	0.0914273	3162, 2206, 2205	1014	7	13528	5.71767	1	0.590371	82.7287
GOTERM_BP_FAT	GO:0002707~negative regulation of lymphocyte mediated immunity	3	0.220913	0.0914273	6693, 3575, 5788	1014	7	13528	5.71767	1	0.590371	82.7287
GOTERM_BP_FAT	GO:0030852~regulation of granulocyte differentiation	3	0.220913	0.0914273	63976, 714, 3635	1014	7	13528	5.71767	1	0.590371	82.7287
GOTERM_BP_FAT	GO:0002923~regulation of humoral immune response mediated by circulating immunoglobulin	3	0.220913	0.0914273	55340, 170575, 5788	1014	7	13528	5.71767	1	0.590371	82.7287
GOTERM_BP_FAT	GO:0002456~T cell mediated immunity	3	0.220913	0.0914273	23705, 6556, 3383	1014	7	13528	5.71767	1	0.590371	82.7287
GOTERM_BP_FAT	GO:0045059~positive thymic T cell selection	3	0.220913	0.0914273	3108, 972, 5788	1014	7	13528	5.71767	1	0.590371	82.7287
GOTERM_BP_FAT	GO:0002704~negative regulation of leukocyte mediated immunity	3	0.220913	0.0914273	6693, 3575, 5788	1014	7	13528	5.71767	1	0.590371	82.7287
GOTERM_BP_FAT	GO:0032689~negative regulation of interferon-gamma production	3	0.220913	0.0914273	7356, 55340, 170575	1014	7	13528	5.71767	1	0.590371	82.7287
GOTERM_BP_FAT	GO:0031952~regulation of protein amino acid autophosphorylation	3	0.220913	0.0914273	91662, 2022, 5788	1014	7	13528	5.71767	1	0.590371	82.7287
GOTERM_BP_FAT	GO:0000165~MAPKKK cascade	20	1.47275	0.0954401	51562, 2357, 10044, 5606, 23043, 857, 10221, 972, 9064, 975, 152, 4616, 120892, 2247, 2205, 121512, 54674, 9693, 5788, 5319	1014	184	13528	1.45013	1	0.605931	84.0737
GOTERM_BP_FAT	GO:0032944~regulation of mononuclear cell proliferation	11	0.810015	0.0963167	7356, 3597, 6693, 6441, 5588, 7940, 604, 8764, 5788, 3635, 11326	1014	84	13528	1.74706	1	0.60849	84.354
GOTERM_BP_FAT	GO:0070663~regulation of leukocyte proliferation	11	0.810015	0.0963167	7356, 3597, 6693, 6441, 5588, 7940, 604, 8764, 5788, 3635, 11326	1014	84	13528	1.74706	1	0.60849	84.354
GOTERM_BP_FAT	GO:0051928~positive regulation of calcium ion transport	6	0.441826	0.0967905	55340, 10724, 170575, 857, 7466, 5319	1014	33	13528	2.42568	1	0.609416	84.5036
GOTERM_BP_FAT	GO:0015914~phospholipid transport	6	0.441826	0.0967905	9619, 10577, 8399, 58488, 57194, 23250	1014	33	13528	2.42568	1	0.609416	84.5036
GOTERM_BP_FAT	GO:0043370~regulation of CD4-positive, alpha beta T cell differentiation	4	0.294551	0.0969357	55340, 170575, 3566, 604	1014	15	13528	3.55766	1	0.609028	84.5492
GOTERM_BP_FAT	GO:0042116~macrophage activation	4	0.294551	0.0969357	7099, 6556, 7097, 22918	1014	15	13528	3.55766	1	0.609028	84.5492
GOTERM_BP_FAT	GO:0002702~positive regulation of production of molecular mediator of immune response	4	0.294551	0.0969357	3597, 55340, 951, 170575	1014	15	13528	3.55766	1	0.609028	84.5492
GOTERM_BP_FAT	GO:0019933~cAMP-mediated signaling	12	0.883652	0.0976348	7052, 59350, 115, 147, 2357, 8698, 1901, 2869, 196883, 4886, 9693, 154	1014	95	13528	1.68521	1	0.610841	84.7668
GOTERM_BP_FAT	GO:0001889~liver development	8	0.589102	0.0988271	595, 435, 23705, 57496, 5970, 7450, 7049, 217	1014	53	13528	2.01377	1	0.614576	85.1312
GOTERM_BP_FAT	GO:0006898~receptor-mediated endocytosis	8	0.589102	0.0988271	2348, 4360, 10268, 6441, 4481, 58191, 7048, 154	1014	53	13528	2.01377	1	0.614576	85.1312
GOTERM_BP_FAT	GO:0030162~regulation of proteolysis	8	0.589102	0.0988271	2, 152503, 10724, 710, 8425, 7078, 5648, 4092	1014	53	13528	2.01377	1	0.614576	85.1312
GOTERM_BP_FAT	GO:0007162~negative regulation of cell adhesion	7	0.515464	0.0992579	6693, 4542, 397, 5420, 604, 1012, 5295	1014	43	13528	2.17183	1	0.6153	85.2609
GOTERM_BP_FAT	GO:0051899~membrane depolarization	7	0.515464	0.0992579	5590, 3784, 885, 10724, 857, 1906, 4092	1014	43	13528	2.17183	1	0.6153	85.2609
