# Supplementary material for: A network-based method for identifying prognostic gene modules in lung squamous carcinoma
Source: Oncotarget. 2016 Feb 23;7(14):18006–20. doi: 10.18632/oncotarget.7632 (PMC4951267; doi:10.18632/oncotarget.7632)
Supplement: Supplementary file 2 [file oncotarget-07-18006-s002.xlsx]

## Sheet: GO_commonUP
Category	Term	Count	%	PValue	Genes	List Total	Pop Hits	Pop Total	Fold Enrichment	Bonferroni	Benjamini	FDR
GOTERM_BP_FAT	GO:0022403~cell cycle phase	117	11.6883	6.92e-50	332, 8317, 10403, 22974, 10609, 54908, 10926, 5017, 10615, 2956, 56992, 7280, 54892, 9918, 79980, 9735, 11339, 11004, 29901, 54821, 55055, 23310, 9055, 5932, 9156, 8438, 11130, 81610, 79023, 347733, 23397, 51203, 113130, 1070, 348235, 55165, 5347, 83461, 2175, 51512, 2177, 55872, 890, 699, 3838, 10592, 1111, 3833, 3832, 9238, 3835, 1063, 3014, 26271, 1062, 9232, 996, 57405, 995, 83540, 993, 990, …	775	414	13528	4.93307	1.91e-46	1.91e-46	1.24e-46
GOTERM_BP_FAT	GO:0000279~M phase	104	10.3896	3.25e-49	332, 10403, 22974, 10609, 54908, 5017, 10615, 2956, 56992, 7280, 54892, 9918, 9735, 79980, 11339, 11004, 29901, 54821, 55055, 23310, 9055, 9156, 8438, 11130, 81610, 79023, 347733, 23397, 113130, 51203, 1070, 348235, 55165, 83461, 5347, 2175, 2177, 55872, 890, 699, 3838, 10592, 1111, 3833, 3832, 3835, 1063, 3014, 26271, 1062, 9232, 996, 57405, 995, 83540, 993, 990, 991, 5810, 151246, 891, 10744, 1…	775	329	13528	5.51784	8.96e-46	4.48e-46	5.79e-46
GOTERM_BP_FAT	GO:0000280~nuclear division	83	8.29171	8.88e-46	147841, 64151, 332, 10403, 22974, 54908, 983, 10381, 10615, 9493, 701, 9793, 259266, 56992, 7280, 3619, 201161, 54892, 9918, 79980, 9735, 9212, 11339, 11004, 54962, 29901, 4751, 54821, 55055, 23310, 9787, 4085, 10051, 11130, 81610, 79023, 347733, 23397, 51203, 113130, 8091, 1070, 79866, 6790, 3070, 348235, 55165, 157313, 5347, 83461, 93323, 55143, 221150, 8089, 55872, 890, 11065, 7013, 699, 10592…	775	220	13528	6.58548	2.45e-42	8.16e-43	1.58e-42
GOTERM_BP_FAT	GO:0007067~mitosis	83	8.29171	8.88e-46	147841, 64151, 332, 10403, 22974, 54908, 983, 10381, 10615, 9493, 701, 9793, 259266, 56992, 7280, 3619, 201161, 54892, 9918, 79980, 9735, 9212, 11339, 11004, 54962, 29901, 4751, 54821, 55055, 23310, 9787, 4085, 10051, 11130, 81610, 79023, 347733, 23397, 51203, 113130, 8091, 1070, 79866, 6790, 3070, 348235, 55165, 157313, 5347, 83461, 93323, 55143, 221150, 8089, 55872, 890, 11065, 7013, 699, 10592…	775	220	13528	6.58548	2.45e-42	8.16e-43	1.58e-42
GOTERM_BP_FAT	GO:0000278~mitotic cell cycle	106	10.5894	1.18e-45	332, 8317, 10403, 22974, 54908, 10926, 10615, 56992, 7280, 54892, 9918, 9735, 79980, 11339, 11004, 29901, 54821, 55055, 23310, 9055, 5932, 11130, 81610, 79023, 347733, 23397, 51203, 113130, 1070, 348235, 55165, 83461, 5347, 51512, 55872, 890, 699, 3838, 10592, 3833, 1111, 3832, 9238, 10213, 3835, 1063, 26271, 1062, 9232, 996, 57405, 995, 1058, 83540, 993, 990, 991, 891, 898, 27000, 10744, 1869, 1…	775	370	13528	5.00076	3.24e-42	8.11e-43	2.1e-42
GOTERM_BP_FAT	GO:0007049~cell cycle	155	15.4845	1.88e-45	29127, 8317, 332, 63922, 10403, 8318, 10609, 22974, 54908, 10926, 5017, 10615, 29128, 2956, 220042, 56992, 7280, 81620, 672, 54892, 9918, 5036, 79980, 9735, 11004, 11339, 29901, 54821, 55055, 23310, 8208, 9055, 5932, 9156, 8438, 55215, 11130, 81610, 79023, 23397, 347733, 51203, 113130, 1070, 348235, 55165, 1841, 144455, 5347, 83461, 157570, 2175, 51512, 2177, 84515, 4175, 890, 55872, 699, 4176, 3…	775	776	13528	3.4866	5.18e-42	1.04e-42	3.35e-42
GOTERM_BP_FAT	GO:0048285~organelle fission	84	8.39161	3.16e-45	147841, 64151, 332, 10403, 22974, 54908, 983, 10381, 10615, 9493, 701, 9793, 259266, 56992, 7280, 3619, 201161, 54892, 9918, 79980, 9735, 9212, 11339, 11004, 54962, 29901, 4976, 4751, 54821, 55055, 23310, 9787, 4085, 10051, 11130, 81610, 79023, 347733, 23397, 51203, 113130, 8091, 1070, 79866, 6790, 3070, 348235, 55165, 157313, 5347, 83461, 93323, 55143, 221150, 8089, 55872, 890, 11065, 7013, 699,…	775	229	13528	6.40288	8.71e-42	1.45e-42	5.63e-42
GOTERM_BP_FAT	GO:0000087~M phase of mitotic cell cycle	83	8.29171	4.51e-45	147841, 64151, 332, 10403, 22974, 54908, 983, 10381, 10615, 9493, 701, 9793, 259266, 56992, 7280, 3619, 201161, 54892, 9918, 79980, 9735, 9212, 11339, 11004, 54962, 29901, 4751, 54821, 55055, 23310, 9787, 4085, 10051, 11130, 81610, 79023, 347733, 23397, 51203, 113130, 8091, 1070, 79866, 6790, 3070, 348235, 55165, 157313, 5347, 83461, 93323, 55143, 221150, 8089, 55872, 890, 11065, 7013, 699, 10592…	775	224	13528	6.46788	1.24e-41	1.78e-42	8.04e-42
GOTERM_BP_FAT	GO:0022402~cell cycle process	129	12.8871	5.6e-44	29127, 332, 8317, 10403, 10609, 22974, 54908, 10926, 5017, 10615, 2956, 220042, 56992, 7280, 672, 54892, 9918, 5036, 79980, 9735, 11339, 11004, 29901, 54821, 55055, 23310, 9055, 5932, 9156, 8438, 11130, 81610, 79023, 347733, 23397, 51203, 113130, 1070, 348235, 55165, 5347, 83461, 2175, 51512, 2177, 55872, 890, 699, 3838, 10592, 1111, 3833, 4436, 10213, 3832, 9238, 3835, 1063, 3014, 1062, 26271, 9…	775	565	13528	3.98541	1.55e-40	1.93e-41	9.99e-41
GOTERM_BP_FAT	GO:0051301~cell division	80	7.99201	1.97e-32	147841, 64151, 29127, 332, 8317, 10403, 64946, 983, 10615, 9493, 701, 9793, 259266, 3619, 201161, 54892, 9918, 79980, 9735, 9212, 11339, 54962, 29901, 4751, 54821, 55055, 23310, 9055, 4085, 10051, 11130, 81610, 79023, 23397, 51203, 113130, 1029, 8091, 1070, 79866, 3070, 348235, 55165, 157313, 5347, 83461, 93323, 55143, 221150, 4174, 890, 11065, 7013, 699, 10592, 3833, 3832, 1019, 8607, 1063, 2627…	775	295	13528	4.73369	5.45e-29	6.05e-30	3.52e-29
GOTERM_BP_FAT	GO:0006259~DNA metabolic process	102	10.1898	1.02e-29	3148, 63922, 8317, 7298, 8318, 10926, 6418, 29128, 2956, 116028, 23137, 81620, 23649, 672, 10535, 8208, 5932, 9156, 8438, 55215, 5557, 5558, 1789, 7336, 157570, 2175, 2177, 84515, 51514, 23594, 4173, 4175, 4174, 5423, 4176, 3838, 2178, 4436, 1111, 3835, 1063, 3014, 4171, 3329, 9232, 55388, 995, 993, 990, 5810, 2967, 27000, 10744, 63967, 1763, 286053, 641, 5984, 5985, 29893, 5888, 6119, 4841, 6478…	775	506	13528	3.51869	2.82e-26	2.82e-27	1.82e-26
GOTERM_BP_FAT	GO:0006260~DNA replication	59	5.89411	2.86e-27	63967, 3148, 1763, 7298, 8317, 63922, 8318, 641, 10926, 5984, 6418, 5985, 5888, 6119, 116028, 81620, 23649, 64785, 672, 10535, 5982, 54962, 6742, 8208, 5557, 6240, 5558, 6241, 51659, 7083, 5111, 84515, 51514, 4173, 23594, 4175, 4174, 10036, 5423, 7013, 4176, 1111, 1736, 7153, 3159, 1063, 79075, 4171, 4998, 55388, 9134, 995, 2237, 993, 80010, 990, 3978, 5810, 27000	775	190	13528	5.42039	7.89e-24	7.17e-25	5.1e-24
GOTERM_BP_FAT	GO:0006323~DNA packaging	43	4.2957	3.84e-23	3148, 8968, 128312, 64151, 3009, 3007, 3008, 3013, 8360, 3012, 92815, 8362, 8361, 6418, 94239, 8364, 8363, 8366, 8365, 8971, 8368, 317772, 201161, 54892, 9918, 723790, 8351, 8294, 23310, 8353, 8208, 10051, 8338, 23397, 113130, 51203, 3070, 8340, 8346, 8345, 55355, 8348, 554313, 8341, 8344, 8343, 10036, 10592, 3018, 7153, 3014, 3015, 4171, 3017, 3024, 1058, 8331	775	117	13528	6.41526	1.06e-19	8.83e-21	6.85e-20
GOTERM_BP_FAT	GO:0007059~chromosome segregation	34	3.3966	1.84e-20	11130, 79023, 64151, 23397, 113130, 51203, 332, 10403, 54908, 64946, 348235, 55355, 221150, 6732, 3619, 672, 81930, 10592, 3833, 7153, 1063, 79075, 1062, 9918, 79980, 9232, 57405, 83540, 4751, 23310, 151246, 9787, 4085, 10051, 10744	775	81	13528	7.32699	5.08e-17	3.91e-18	3.29e-17
GOTERM_BP_FAT	GO:0065004~protein-DNA complex assembly	35	3.4965	1.28e-19	3148, 8338, 128312, 8968, 3009, 3007, 3008, 3070, 8340, 3013, 8360, 92815, 3012, 8362, 6418, 8361, 94239, 8346, 8364, 8345, 55355, 8363, 8348, 8366, 8365, 554313, 8368, 8971, 8341, 8344, 8343, 317772, 10036, 201161, 3018, 1063, 3014, 1062, 3015, 4171, 3017, 723790, 3024, 8351, 1058, 8294, 8353, 8208, 8331	775	91	13528	6.71365	3.54e-16	2.53e-17	2.29e-16
GOTERM_BP_FAT	GO:0051276~chromosome organization	82	8.19181	7.14e-19	2146, 3148, 128312, 10403, 3009, 10609, 54908, 64946, 3007, 3008, 26609, 3013, 92815, 3012, 6418, 2956, 317772, 54892, 9918, 723790, 8294, 23310, 8208, 8438, 11130, 23397, 113130, 51203, 1789, 2177, 554313, 10592, 3018, 3833, 4436, 1063, 1062, 3014, 3015, 4171, 3017, 9232, 3024, 1058, 151246, 10744, 6657, 64151, 8968, 10951, 641, 55818, 8360, 8362, 8361, 94239, 8364, 8363, 8366, 8365, 86, 8971, 8…	775	485	13528	2.95124	1.97e-15	1.31e-16	1.27e-15
GOTERM_BP_FAT	GO:0031497~chromatin assembly	33	3.2967	2.63e-18	3148, 8338, 128312, 8968, 3009, 3007, 3008, 3070, 8340, 3013, 8360, 92815, 3012, 8362, 6418, 8361, 94239, 8346, 8364, 8345, 55355, 8363, 8348, 8366, 8365, 554313, 8368, 8971, 8341, 8344, 8343, 317772, 10036, 201161, 3018, 3014, 3015, 4171, 3017, 723790, 3024, 8351, 1058, 8294, 8353, 8208, 8331	775	87	13528	6.62105	7.26e-15	4.54e-16	4.7e-15
GOTERM_BP_FAT	GO:0006334~nucleosome assembly	31	3.0969	7.82e-17	3148, 8338, 128312, 8968, 3009, 3007, 3008, 8340, 3013, 8360, 92815, 3012, 8362, 6418, 8361, 8346, 94239, 8364, 8345, 55355, 8363, 8348, 8366, 8365, 554313, 8971, 8368, 8341, 8344, 8343, 317772, 10036, 3018, 3014, 3015, 4171, 3017, 723790, 3024, 8351, 1058, 8294, 8353, 8208, 8331	775	84	13528	6.4419	3.06e-13	1.8e-14	2e-13
GOTERM_BP_FAT	GO:0034621~cellular macromolecular complex subunit organization	65	6.49351	1.16e-16	3148, 128312, 8968, 3009, 64946, 2288, 3007, 3008, 26609, 10381, 3013, 8360, 3012, 92815, 8362, 8361, 6418, 8364, 94239, 8363, 8366, 8365, 8368, 8971, 317772, 7280, 201161, 4686, 8936, 3308, 10471, 4747, 723790, 11004, 8351, 29078, 8294, 8353, 8208, 6637, 1434, 8338, 6635, 6636, 6633, 347733, 3070, 8487, 8340, 8346, 8345, 55355, 8348, 554313, 8341, 8344, 8343, 6628, 10036, 79833, 81930, 3018, 315…	775	357	13528	3.17817	3.06e-13	1.61e-14	2e-13
GOTERM_BP_FAT	GO:0034622~cellular macromolecular complex assembly	61	6.09391	9.23e-17	3148, 128312, 8968, 3009, 2288, 3007, 3008, 26609, 10381, 3013, 8360, 92815, 3012, 8362, 8361, 6418, 8364, 94239, 8363, 8366, 8365, 8368, 8971, 317772, 7280, 201161, 4686, 8936, 3308, 10471, 4747, 723790, 8351, 29078, 8294, 8353, 8208, 6637, 1434, 8338, 6635, 6636, 6633, 347733, 3070, 8487, 8340, 8346, 8345, 55355, 8348, 554313, 8341, 8344, 8343, 6628, 10036, 79833, 3018, 1063, 3014, 26271, 1062,…	775	318	13528	3.34838	3.06e-13	1.7e-14	2e-13
GOTERM_BP_FAT	GO:0034728~nucleosome organization	32	3.1968	2.27e-16	3148, 8338, 128312, 8968, 3009, 3007, 3008, 8340, 3013, 8360, 92815, 3012, 8362, 6418, 8361, 94239, 8346, 8364, 8345, 55355, 8363, 8348, 8366, 8365, 554313, 8368, 8971, 8341, 8344, 8343, 317772, 10036, 3018, 3159, 3014, 3015, 4171, 3017, 723790, 3024, 8351, 1058, 8294, 8353, 8208, 8331	775	93	13528	6.00619	6.13e-13	3.06e-14	4e-13
GOTERM_BP_FAT	GO:0006974~response to DNA damage stimulus	64	6.39361	5.21e-15	63967, 3148, 1763, 7298, 286053, 983, 641, 5984, 5985, 29128, 2956, 5888, 6119, 23137, 4841, 672, 8626, 5982, 7979, 9401, 836, 54962, 8208, 5932, 9156, 8438, 55215, 9319, 11200, 11073, 51499, 5383, 7336, 157570, 2175, 10635, 51512, 5111, 2177, 8445, 51514, 10036, 5423, 890, 79677, 4176, 2178, 55775, 4436, 1111, 3835, 7153, 3014, 9232, 5395, 2237, 4521, 8914, 3978, 5810, 54840, 2139, 142, 2967, 10…	775	373	13528	2.99504	1.44e-11	6.86e-13	9.3e-12
GOTERM_BP_FAT	GO:0000075~cell cycle checkpoint	30	2.997	9.14e-15	11130, 11200, 332, 1029, 8318, 51499, 983, 641, 51512, 701, 7272, 81620, 890, 699, 7013, 672, 1111, 4436, 1063, 1062, 3014, 1739, 9735, 9134, 54962, 990, 5810, 55055, 4085, 5932	775	91	13528	5.75456	2.51e-11	1.14e-12	1.62e-11
GOTERM_BP_FAT	GO:0051726~regulation of cell cycle	59	5.89411	1.26e-14	1869, 332, 8317, 8318, 641, 983, 6929, 701, 81620, 672, 51053, 836, 9735, 54962, 440, 4751, 55055, 9787, 4085, 5932, 10460, 11130, 11200, 55726, 51203, 1029, 51499, 1033, 51512, 7272, 23246, 890, 11065, 7013, 699, 4436, 9088, 1111, 1019, 1063, 3014, 655, 1062, 26271, 54443, 5902, 1870, 1739, 23560, 9134, 995, 993, 990, 8914, 5810, 3066, 891, 1163, 1164	775	331	13528	3.1114	3.46e-11	1.5e-12	2.24e-11
GOTERM_BP_FAT	GO:0006333~chromatin assembly or disassembly	35	3.4965	1.53e-14	3148, 8968, 128312, 10951, 3009, 3007, 3008, 8360, 3013, 3012, 92815, 8362, 8361, 6418, 8364, 94239, 8363, 8366, 8365, 8971, 8368, 317772, 201161, 723790, 8351, 8294, 8353, 8208, 8338, 3070, 8340, 8346, 55355, 8345, 8348, 554313, 8341, 8344, 8343, 10036, 3018, 3159, 3014, 3015, 4171, 3017, 3024, 1058, 8331	775	127	13528	4.81057	4.23e-11	1.76e-12	2.73e-11
GOTERM_BP_FAT	GO:0007017~microtubule-based process	49	4.8951	1.22e-13	10403, 24137, 54908, 9928, 10381, 10615, 9493, 701, 9793, 56992, 7280, 672, 4747, 11004, 7345, 4976, 29901, 4751, 9055, 10460, 11130, 347733, 51203, 1070, 8655, 6790, 51512, 3796, 7272, 10112, 4131, 93323, 11065, 4139, 3838, 81930, 3833, 11116, 3832, 3835, 1062, 26271, 5901, 5902, 57405, 10128, 1058, 1780, 1164	775	253	13528	3.38071	3.38e-10	1.35e-11	2.18e-10
GOTERM_BP_FAT	GO:0006281~DNA repair	52	5.19481	1.96e-13	63967, 3148, 1763, 7298, 286053, 641, 5984, 5985, 29128, 2956, 5888, 6119, 23137, 4841, 672, 5982, 7979, 9401, 8208, 5932, 9156, 8438, 55215, 9319, 11073, 5383, 7336, 157570, 10635, 2175, 5111, 2177, 10036, 5423, 79677, 55775, 2178, 1111, 4436, 3835, 7153, 3014, 9232, 5395, 4521, 2237, 3978, 5810, 54840, 2139, 142, 2967, 10744	775	284	13528	3.19607	5.41e-10	2.08e-11	3.5e-10
GOTERM_BP_FAT	GO:0065003~macromolecular complex assembly	87	8.69131	5.07e-13	5436, 5437, 3148, 128312, 5439, 90390, 158, 3009, 2288, 3007, 3008, 26609, 3013, 92815, 3012, 6418, 317772, 7280, 4686, 8936, 10471, 9735, 723790, 8294, 8208, 1434, 9368, 347733, 2175, 1645, 554313, 23590, 79833, 3018, 1063, 1062, 26271, 3014, 55172, 3015, 4171, 3017, 3329, 3024, 1058, 22916, 5433, 2967, 8968, 51678, 641, 10381, 8360, 8362, 8361, 94239, 8364, 5888, 8363, 8366, 84869, 8365, 8971, …	775	665	13528	2.28365	1.4e-09	5.18e-11	9.05e-10
GOTERM_BP_FAT	GO:0043933~macromolecular complex subunit organization	90	8.99101	1.15e-12	5436, 5437, 3148, 128312, 5439, 90390, 158, 3009, 64946, 2288, 3007, 3008, 26609, 3013, 92815, 3012, 6418, 317772, 7280, 4686, 8936, 10471, 9735, 723790, 11004, 8294, 8208, 1434, 9368, 347733, 2175, 1645, 554313, 23590, 79833, 3018, 1063, 1062, 26271, 3014, 55172, 3015, 4171, 3017, 3329, 3024, 1058, 22916, 5433, 2967, 8968, 51678, 641, 10381, 8360, 8362, 8361, 94239, 8364, 5888, 8363, 8366, 84869…	775	710	13528	2.21267	3.17e-09	1.13e-10	2.05e-09
GOTERM_BP_FAT	GO:0000070~mitotic sister chromatid segregation	18	1.7982	1.96e-12	11130, 64151, 23397, 113130, 51203, 10592, 81930, 3833, 10403, 1062, 79075, 54908, 9918, 4751, 23310, 9787, 4085, 10051	775	36	13528	8.72774	5.4e-09	1.86e-10	3.49e-09
GOTERM_BP_FAT	GO:0000819~sister chromatid segregation	18	1.7982	3.43e-12	11130, 64151, 23397, 113130, 51203, 10592, 81930, 3833, 10403, 1062, 79075, 54908, 9918, 4751, 23310, 9787, 4085, 10051	775	37	13528	8.49186	9.46e-09	3.15e-10	6.11e-09
GOTERM_BP_FAT	GO:0033554~cellular response to stress	76	7.59241	5.43e-12	63967, 3148, 1763, 7298, 286053, 983, 641, 5984, 5985, 29128, 2956, 5888, 6119, 23137, 4841, 672, 3091, 8626, 5982, 30001, 7979, 9401, 836, 4747, 5831, 6608, 54962, 440, 8208, 5932, 9156, 8438, 55215, 9319, 11200, 11073, 7001, 51499, 192683, 7474, 5383, 7336, 157570, 2175, 51512, 10635, 2177, 1462, 5111, 8445, 4131, 51514, 10036, 5423, 890, 79677, 4176, 2178, 55775, 4436, 1111, 7153, 3835, 3014, …	775	566	13528	2.34385	1.5e-08	4.83e-10	9.68e-09
GOTERM_BP_FAT	GO:0007051~spindle organization	18	1.7982	1.54e-10	10460, 93323, 11130, 11065, 10403, 3832, 26271, 5901, 5902, 6790, 57405, 29901, 10615, 9493, 701, 7272, 9055, 1164	775	45	13528	6.98219	4.25e-07	1.33e-08	2.75e-07
GOTERM_BP_FAT	GO:0000226~microtubule cytoskeleton organization	31	3.0969	8.33e-10	10460, 11130, 51203, 10403, 54908, 1070, 6790, 10615, 9493, 701, 7272, 9793, 4131, 93323, 11065, 672, 4139, 81930, 11116, 3832, 26271, 5901, 5902, 4747, 57405, 11004, 29901, 1058, 4751, 9055, 1164	775	147	13528	3.68109	2.3e-06	6.97e-08	1.49e-06
GOTERM_BP_FAT	GO:0006261~DNA-dependent DNA replication	19	1.8981	1.83e-09	4173, 4175, 4174, 3148, 5423, 4176, 1763, 5557, 5558, 3159, 8318, 4171, 641, 4998, 9134, 54962, 2237, 5984, 5888	775	58	13528	5.71818	5.05e-06	1.48e-07	3.26e-06
GOTERM_BP_FAT	GO:0007346~regulation of mitotic cell cycle	30	2.997	8.1e-09	11130, 55726, 51203, 332, 1029, 51499, 983, 51512, 701, 7272, 81620, 890, 11065, 7013, 699, 9088, 1063, 1062, 26271, 54443, 5902, 1739, 9735, 995, 440, 990, 4751, 55055, 9787, 4085	775	152	13528	3.44516	2.24e-05	6.39e-07	1.45e-05
GOTERM_BP_FAT	GO:0006310~DNA recombination	24	2.3976	1.93e-08	8438, 9319, 4841, 79677, 672, 1111, 4436, 8607, 286053, 3159, 7979, 3014, 9401, 3329, 641, 5395, 84057, 3978, 29893, 2956, 10635, 5888, 23137, 9156	775	105	13528	3.98982	5.32e-05	1.48e-06	3.44e-05
GOTERM_BP_FAT	GO:0010564~regulation of cell cycle process	25	2.4975	2.16e-08	51203, 332, 8317, 1029, 51499, 51512, 7272, 81620, 11065, 699, 7013, 672, 9088, 1063, 1062, 26271, 54443, 5902, 9735, 54962, 995, 8914, 4751, 9787, 4085	775	114	13528	3.82796	5.97e-05	1.61e-06	3.86e-05
GOTERM_BP_FAT	GO:0007093~mitotic cell cycle checkpoint	15	1.4985	5.94e-08	11130, 890, 699, 7013, 51499, 1063, 1062, 983, 9735, 1739, 55055, 51512, 701, 7272, 4085	775	43	13528	6.08912	0.000164	4.31e-06	0.000106
GOTERM_BP_FAT	GO:0051329~interphase of mitotic cell cycle	23	2.2977	6.34e-08	1869, 7013, 3838, 113130, 1111, 8317, 332, 1029, 9238, 1019, 1063, 641, 1033, 10926, 6929, 995, 993, 990, 51512, 891, 898, 5932, 27000	775	103	13528	3.89783	0.000175	4.49e-06	0.000113
GOTERM_BP_FAT	GO:0051325~interphase	23	2.2977	1.09e-07	1869, 7013, 3838, 113130, 1111, 8317, 332, 1029, 9238, 1019, 1063, 641, 1033, 10926, 6929, 995, 993, 990, 51512, 891, 898, 5932, 27000	775	106	13528	3.78751	0.000301	7.52e-06	0.000195
GOTERM_BP_FAT	GO:0022613~ribonucleoprotein complex biogenesis	31	3.0969	1.1e-07	6637, 6635, 6636, 6633, 1029, 54512, 26609, 8487, 10360, 55813, 56915, 51154, 705, 6628, 23246, 51010, 10885, 55759, 79833, 4686, 1736, 55299, 5036, 6175, 23560, 51602, 6201, 22916, 6223, 6632, 1207	775	180	13528	3.00622	0.000305	7.43e-06	0.000197
GOTERM_BP_FAT	GO:0006412~translation	45	4.4955	1.42e-07	122704, 6182, 9801, 55157, 51650, 51651, 6183, 51021, 11222, 51373, 55278, 51067, 51081, 6167, 28977, 7965, 2193, 28998, 116832, 54938, 51253, 51258, 29088, 64960, 6136, 9521, 6170, 2617, 10884, 6231, 6159, 55173, 63931, 3376, 6175, 6897, 6201, 64979, 65005, 10643, 25873, 57129, 51263, 65003, 6223	775	331	13528	2.3731	0.000392	9.35e-06	0.000254
GOTERM_BP_FAT	GO:0000375~RNA splicing, via transesterification reactions	28	2.7972	1.44e-07	5436, 5437, 11051, 6637, 6635, 6636, 1478, 6633, 5439, 51690, 51692, 51691, 27316, 8487, 84844, 6626, 6627, 6628, 79833, 4686, 10212, 22916, 51319, 51639, 6632, 5433, 10189, 1207	775	153	13528	3.19447	0.000396	9.22e-06	0.000256
GOTERM_BP_FAT	GO:0000377~RNA splicing, via transesterification reactions with bulged adenosine as nucleophile	28	2.7972	1.44e-07	5436, 5437, 11051, 6637, 6635, 6636, 1478, 6633, 5439, 51690, 51692, 51691, 27316, 8487, 84844, 6626, 6627, 6628, 79833, 4686, 10212, 22916, 51319, 51639, 6632, 5433, 10189, 1207	775	153	13528	3.19447	0.000396	9.22e-06	0.000256
GOTERM_BP_FAT	GO:0000398~nuclear mRNA splicing, via spliceosome	28	2.7972	1.44e-07	5436, 5437, 11051, 6637, 6635, 6636, 1478, 6633, 5439, 51690, 51692, 51691, 27316, 8487, 84844, 6626, 6627, 6628, 79833, 4686, 10212, 22916, 51319, 51639, 6632, 5433, 10189, 1207	775	153	13528	3.19447	0.000396	9.22e-06	0.000256
GOTERM_BP_FAT	GO:0006325~chromatin organization	49	4.8951	1.58e-07	6657, 2146, 3148, 128312, 8968, 10951, 3009, 3007, 3008, 26609, 55818, 3013, 8360, 3012, 92815, 8362, 6418, 8361, 94239, 8364, 8363, 8366, 8365, 86, 8971, 8368, 317772, 201161, 723790, 8351, 8294, 8353, 8208, 8338, 8091, 55257, 1789, 3070, 6045, 8340, 8346, 8345, 55355, 8348, 554313, 8341, 8344, 8343, 10036, 8089, 7013, 3018, 8607, 3159, 3014, 3015, 4171, 3017, 3024, 1058, 2139, 3066, 8331	775	378	13528	2.26275	0.000436	9.91e-06	0.000282
GOTERM_BP_FAT	GO:0006396~RNA processing	62	6.19381	3.75e-07	5436, 5437, 83448, 11051, 23658, 10248, 1478, 5439, 10799, 54512, 55813, 87178, 56915, 55131, 6732, 51010, 4841, 55759, 4686, 5036, 6223, 85437, 55656, 6637, 6635, 65080, 6636, 6633, 1029, 55110, 51690, 51692, 51691, 27316, 8487, 54931, 25804, 10360, 26995, 84844, 4234, 84321, 6626, 6627, 6628, 23246, 10885, 79833, 11062, 10212, 1736, 51645, 51602, 6201, 51319, 22916, 51639, 5433, 6632, 10189, 12…	775	547	13528	1.9785	0.00103299	2.3e-05	0.000668
GOTERM_BP_FAT	GO:0008544~epidermis development	30	2.997	6.06e-07	6703, 1290, 646, 1294, 1029, 3872, 6699, 3861, 3868, 6707, 3866, 5017, 51176, 1289, 10468, 1281, 128178, 1308, 2735, 5744, 6278, 1382, 8626, 3852, 836, 1832, 182, 6698, 1277, 1278	775	184	13528	2.846	0.00167005	3.63e-05	0.0010807
GOTERM_BP_FAT	GO:0031570~DNA integrity checkpoint	15	1.4985	8.28e-07	11200, 81620, 890, 672, 1111, 4436, 51499, 8318, 3014, 641, 983, 54962, 990, 5810, 51512	775	52	13528	5.03524	0.00228142	4.86e-05	0.00147676
GOTERM_BP_FAT	GO:0007398~ectoderm development	31	3.0969	1.03e-06	6703, 1290, 646, 1294, 1029, 3872, 6699, 3861, 3868, 6707, 3866, 5017, 51176, 1289, 10468, 1281, 128178, 1308, 2735, 5744, 6278, 1382, 8626, 3852, 3854, 836, 1832, 182, 6698, 1277, 1278	775	199	13528	2.7192	0.0028265	5.9e-05	0.00183009
GOTERM_BP_FAT	GO:0000387~spliceosomal snRNP biogenesis	11	1.0989	1.81e-06	8487, 6637, 6628, 6635, 6636, 79833, 22916, 6633, 4686, 6632, 1207	775	28	13528	6.85751	0.00498869	0.000102	0.00323354
GOTERM_BP_FAT	GO:0007076~mitotic chromosome condensation	8	0.799201	2.47e-06	64151, 23397, 113130, 51203, 10592, 23310, 9918, 10051	775	13	13528	10.7418	0.00680458	0.000137	0.00441455
GOTERM_BP_FAT	GO:0030261~chromosome condensation	10	0.999001	5.58e-06	64151, 23397, 54892, 113130, 51203, 10592, 23310, 7153, 9918, 10051	775	25	13528	6.98219	0.0152861	0.000302	0.00995931
GOTERM_BP_FAT	GO:0008380~RNA splicing	37	3.6963	5.89e-06	5436, 5437, 11051, 6637, 6635, 23658, 1478, 6636, 6633, 5439, 55110, 51690, 51692, 51691, 27316, 8487, 25804, 55131, 84844, 84321, 6626, 6627, 6732, 6628, 4841, 79833, 4686, 10212, 51645, 22916, 51319, 51639, 5433, 6632, 10189, 85437, 1207	775	284	13528	2.27413	0.0161125	0.000312	0.0105021
GOTERM_BP_FAT	GO:0007126~meiosis	19	1.8981	9.61e-06	8438, 9319, 1111, 26271, 10609, 3014, 5017, 84057, 5810, 4751, 5347, 29893, 2175, 5888, 2956, 151246, 2177, 1164, 9156	775	98	13528	3.38423	0.0261723	0.0005	0.0171461
GOTERM_BP_FAT	GO:0051327~M phase of meiotic cell cycle	19	1.8981	9.61e-06	8438, 9319, 1111, 26271, 10609, 3014, 5017, 84057, 5810, 4751, 5347, 29893, 2175, 5888, 2956, 151246, 2177, 1164, 9156	775	98	13528	3.38423	0.0261723	0.0005	0.0171461
GOTERM_BP_FAT	GO:0051321~meiotic cell cycle	19	1.8981	1.29e-05	8438, 9319, 1111, 26271, 10609, 3014, 5017, 84057, 5810, 4751, 5347, 29893, 2175, 5888, 2956, 151246, 2177, 1164, 9156	775	100	13528	3.31654	0.0348676	0.000657	0.022944
GOTERM_BP_FAT	GO:0006270~DNA replication initiation	8	0.799201	1.42e-05	4173, 4998, 4175, 9134, 4174, 4176, 8318, 4171	775	16	13528	8.72774	0.0383509	0.000711	0.0252812
GOTERM_BP_FAT	GO:0034660~ncRNA metabolic process	31	3.0969	2.01e-05	55157, 83448, 10248, 1029, 51067, 10799, 54512, 2193, 54931, 10360, 54938, 55813, 84365, 56915, 26995, 4234, 23246, 51010, 10885, 55759, 2617, 11062, 1736, 3376, 5036, 6897, 51602, 6201, 6223, 126789, 55656	775	230	13528	2.3527	0.053859	0.000988	0.0357899
GOTERM_BP_FAT	GO:0007018~microtubule-based movement	20	1.998	2.05e-05	56992, 7280, 347733, 81930, 3833, 3832, 3835, 24137, 1062, 9928, 4747, 10128, 11004, 7345, 10381, 4976, 1780, 9493, 3796, 10112	775	113	13528	3.08947	0.0549686	0.000991	0.0365484
GOTERM_BP_FAT	GO:0031577~spindle checkpoint	7	0.699301	2.36e-05	7013, 699, 332, 1063, 7272, 1062, 4085	775	12	13528	10.1824	0.0630583	0.00112237	0.0421048
GOTERM_BP_FAT	GO:0032392~DNA geometric change	8	0.799201	3.56e-05	4173, 4175, 3148, 4176, 5888, 3159, 9401, 4171	775	18	13528	7.75799	0.0936524	0.00166526	0.0635583
GOTERM_BP_FAT	GO:0032508~DNA duplex unwinding	8	0.799201	3.56e-05	4173, 4175, 3148, 4176, 5888, 3159, 9401, 4171	775	18	13528	7.75799	0.0936524	0.00166526	0.0635583
GOTERM_BP_FAT	GO:0006302~double-strand break repair	14	1.3986	3.89e-05	8438, 9319, 672, 55775, 4436, 7979, 3014, 9401, 641, 2237, 7336, 54840, 5888, 10635	775	62	13528	3.94156	0.101725	0.00178639	0.0693393
GOTERM_BP_FAT	GO:0000079~regulation of cyclin-dependent protein kinase activity	13	1.2987	4.18e-05	23560, 1033, 9134, 995, 993, 990, 1111, 9088, 1029, 1163, 836, 1164, 641	775	54	13528	4.20225	0.10899	0.00189002	0.0745861
GOTERM_BP_FAT	GO:0007010~cytoskeleton organization	47	4.6953	4.28e-05	10460, 11130, 29127, 51203, 10403, 3861, 3868, 54908, 1070, 8655, 6790, 3984, 10615, 9493, 701, 7272, 4131, 9793, 93323, 26499, 11065, 672, 6624, 4139, 81930, 11116, 3832, 8936, 5058, 26271, 5901, 5902, 54443, 4747, 1739, 57405, 11004, 4893, 7070, 29901, 1058, 4624, 4751, 286887, 9055, 1164, 5217	775	436	13528	1.88167	0.111322	0.00190174	0.0762788
GOTERM_BP_FAT	GO:0042254~ribosome biogenesis	20	1.998	6.13e-05	23246, 51010, 10885, 55759, 1029, 1736, 55299, 6175, 54512, 5036, 23560, 26609, 51602, 6201, 10360, 6223, 55813, 56915, 51154, 705	775	122	13528	2.86155	0.155589	0.00268077	0.109285
GOTERM_BP_FAT	GO:0000077~DNA damage checkpoint	12	1.1988	6.44e-05	11200, 54962, 890, 672, 5810, 1111, 4436, 51512, 51499, 3014, 983, 641	775	48	13528	4.36387	0.162878	0.00277404	0.114884
GOTERM_BP_FAT	GO:0006268~DNA unwinding during replication	7	0.699301	6.95e-05	4173, 4175, 3148, 4176, 5888, 3159, 4171	775	14	13528	8.72774	0.174456	0.00294509	0.123878
GOTERM_BP_FAT	GO:0051052~regulation of DNA metabolic process	19	1.8981	7.91e-05	2735, 81620, 7013, 672, 1763, 3838, 4436, 51053, 8318, 3014, 641, 80119, 23560, 54962, 990, 7336, 2956, 5888, 5111	775	114	13528	2.90925	0.196082	0.00330148	0.141019
GOTERM_BP_FAT	GO:0006397~mRNA processing	37	3.6963	8.44e-05	5436, 5437, 11051, 6637, 6635, 23658, 1478, 6636, 6633, 5439, 55110, 51690, 51692, 51691, 27316, 8487, 25804, 55131, 84844, 84321, 6626, 6627, 6732, 6628, 4841, 79833, 4686, 10212, 51645, 22916, 51319, 51639, 5433, 6632, 10189, 85437, 1207	775	321	13528	2.012	0.207819	0.00347106	0.150514
GOTERM_BP_FAT	GO:0007052~mitotic spindle organization	7	0.699301	0.00011	57405, 9493, 3832, 10403, 7272, 9055, 5901	775	15	13528	8.14589	0.262214	0.0044621	0.196429
GOTERM_BP_FAT	GO:0050000~chromosome localization	7	0.699301	0.00011	113130, 81930, 332, 9787, 1063, 1062, 54908	775	15	13528	8.14589	0.262214	0.0044621	0.196429
GOTERM_BP_FAT	GO:0051303~establishment of chromosome localization	7	0.699301	0.00011	113130, 81930, 332, 9787, 1063, 1062, 54908	775	15	13528	8.14589	0.262214	0.0044621	0.196429
GOTERM_BP_FAT	GO:0034508~centromere complex assembly	5	0.499501	0.000145	3070, 201161, 55355, 1063, 1062	775	6	13528	14.5462	0.330429	0.00579644	0.259014
GOTERM_BP_FAT	GO:0042770~DNA damage response, signal transduction	15	1.4985	0.000159	11200, 890, 672, 1111, 4436, 8626, 51499, 3014, 641, 983, 54962, 5810, 51512, 2956, 8445	775	80	13528	3.2729	0.354785	0.00624004	0.282906
GOTERM_BP_FAT	GO:0031396~regulation of protein ubiquitination	17	1.6983	0.000166	11065, 672, 1029, 10213, 2729, 26271, 5685, 5684, 5683, 983, 996, 23560, 5347, 991, 701, 891, 4085	775	100	13528	2.96743	0.36731	0.00642678	0.295544
GOTERM_BP_FAT	GO:0008283~cell proliferation	45	4.4955	0.000174	10460, 1434, 1869, 7295, 29127, 7001, 22974, 3868, 10293, 3070, 1841, 5347, 7336, 29128, 10468, 701, 5111, 6664, 4323, 259266, 3251, 56992, 23246, 79733, 51561, 55759, 4176, 699, 6624, 7976, 8626, 1736, 1063, 5036, 1739, 3329, 4282, 996, 11004, 7345, 995, 993, 9787, 1163, 1164	775	436	13528	1.8016	0.3811	0.00664189	0.309749
GOTERM_BP_FAT	GO:0007094~mitotic cell cycle spindle assembly checkpoint	6	0.599401	0.000209	7013, 699, 1063, 7272, 1062, 4085	775	11	13528	9.52117	0.438748	0.00788092	0.372752
GOTERM_BP_FAT	GO:0045841~negative regulation of mitotic metaphase/anaphase transition	6	0.599401	0.000209	7013, 699, 1063, 7272, 1062, 4085	775	11	13528	9.52117	0.438748	0.00788092	0.372752
GOTERM_BP_FAT	GO:0051053~negative regulation of DNA metabolic process	10	0.999001	0.000281	23560, 81620, 54962, 7013, 990, 4436, 2956, 51053, 8318, 641	775	39	13528	4.47577	0.539591	0.0104269	0.500248
GOTERM_BP_FAT	GO:0000085~G2 phase of mitotic cell cycle	5	0.499501	0.000324	3838, 51512, 1063, 27000, 641	775	7	13528	12.4682	0.590802	0.0118434	0.576078
GOTERM_BP_FAT	GO:0051319~G2 phase	5	0.499501	0.000324	3838, 51512, 1063, 27000, 641	775	7	13528	12.4682	0.590802	0.0118434	0.576078
GOTERM_BP_FAT	GO:0016071~mRNA metabolic process	39	3.8961	0.000335	5436, 5437, 11051, 6637, 6635, 23658, 1478, 6636, 6633, 5439, 55110, 51690, 51692, 51691, 27316, 8487, 25804, 87178, 55131, 84844, 84321, 6626, 6627, 6732, 6628, 4841, 79833, 4686, 10212, 51645, 22916, 51319, 51639, 10642, 5433, 6632, 10189, 85437, 1207	775	370	13528	1.8399	0.603745	0.0121063	0.596737
GOTERM_BP_FAT	GO:0045839~negative regulation of mitosis	6	0.599401	0.000342	7013, 699, 1063, 7272, 1062, 4085	775	12	13528	8.72774	0.610808	0.0121808	0.608296
GOTERM_BP_FAT	GO:0051784~negative regulation of nuclear division	6	0.599401	0.000342	7013, 699, 1063, 7272, 1062, 4085	775	12	13528	8.72774	0.610808	0.0121808	0.608296
GOTERM_BP_FAT	GO:0051438~regulation of ubiquitin-protein ligase activity	14	1.3986	0.000443	11065, 1029, 10213, 26271, 5685, 5684, 5683, 983, 996, 991, 5347, 701, 891, 4085	775	78	13528	3.13304	0.705561	0.0155532	0.787429
GOTERM_BP_FAT	GO:0000724~double-strand break repair via homologous recombination	7	0.699301	0.00049	8438, 672, 5888, 10635, 3014, 7979, 641	775	19	13528	6.43097	0.74167	0.0169872	0.871322
GOTERM_BP_FAT	GO:0000725~recombinational repair	7	0.699301	0.00049	8438, 672, 5888, 10635, 3014, 7979, 641	775	19	13528	6.43097	0.74167	0.0169872	0.871322
GOTERM_BP_FAT	GO:0006403~RNA localization	16	1.5984	0.000537	79023, 4686, 10212, 55110, 5901, 10128, 59343, 22916, 10642, 53371, 10189, 8480, 9793, 11260, 84321, 9631	775	100	13528	2.79288	0.772866	0.0183571	0.953774
GOTERM_BP_FAT	GO:0051439~regulation of ubiquitin-protein ligase activity during mitotic cell cycle	13	1.2987	0.000639	11065, 10213, 26271, 5685, 5684, 5683, 983, 996, 991, 5347, 701, 891, 4085	775	71	13528	3.19607	0.828523	0.0215339	1.13362
GOTERM_BP_FAT	GO:0051340~regulation of ligase activity	14	1.3986	0.000644	11065, 1029, 10213, 26271, 5685, 5684, 5683, 983, 996, 991, 5347, 701, 891, 4085	775	81	13528	3.017	0.830955	0.0214446	1.14275
GOTERM_BP_FAT	GO:0008156~negative regulation of DNA replication	8	0.799201	0.000802	23560, 81620, 54962, 7013, 990, 51053, 8318, 641	775	28	13528	4.98728	0.89079	0.0263277	1.42161
GOTERM_BP_FAT	GO:0031397~negative regulation of protein ubiquitination	13	1.2987	0.000936	11065, 10213, 1029, 2729, 26271, 5685, 5684, 5683, 23560, 996, 991, 701, 4085	775	74	13528	3.0665	0.9245	0.0302892	1.65661
GOTERM_BP_FAT	GO:0034470~ncRNA processing	23	2.2977	0.00103494	83448, 23246, 51010, 10248, 10885, 55759, 11062, 1029, 1736, 10799, 5036, 54512, 51602, 6201, 54931, 10360, 6223, 55813, 56915, 26995, 126789, 4234, 55656	775	187	13528	2.14693	0.942552	0.0330518	1.83021
GOTERM_BP_FAT	GO:0016072~rRNA metabolic process	15	1.4985	0.00108077	23246, 51010, 55759, 10885, 1029, 1736, 54512, 5036, 51602, 6201, 10360, 6223, 55813, 84365, 56915	775	96	13528	2.72742	0.949382	0.0340964	1.91051
GOTERM_BP_FAT	GO:0007088~regulation of mitosis	11	1.0989	0.00114735	995, 7013, 699, 4751, 51203, 9088, 9787, 1063, 7272, 1062, 4085	775	56	13528	3.42876	0.957885	0.0357517	2.02708
GOTERM_BP_FAT	GO:0051783~regulation of nuclear division	11	1.0989	0.00114735	995, 7013, 699, 4751, 51203, 9088, 9787, 1063, 7272, 1062, 4085	775	56	13528	3.42876	0.957885	0.0357517	2.02708
GOTERM_BP_FAT	GO:0030071~regulation of mitotic metaphase/anaphase transition	7	0.699301	0.0011639	7013, 699, 9787, 1063, 7272, 1062, 4085	775	22	13528	5.55402	0.959767	0.0358536	2.05603
GOTERM_BP_FAT	GO:0050657~nucleic acid transport	15	1.4985	0.00119818	79023, 4686, 10212, 55110, 5901, 10128, 59343, 22916, 53371, 10189, 8480, 9793, 11260, 84321, 9631	775	97	13528	2.6993	0.963401	0.0364835	2.11597
GOTERM_BP_FAT	GO:0050658~RNA transport	15	1.4985	0.00119818	79023, 4686, 10212, 55110, 5901, 10128, 59343, 22916, 53371, 10189, 8480, 9793, 11260, 84321, 9631	775	97	13528	2.6993	0.963401	0.0364835	2.11597
GOTERM_BP_FAT	GO:0051236~establishment of RNA localization	15	1.4985	0.00119818	79023, 4686, 10212, 55110, 5901, 10128, 59343, 22916, 53371, 10189, 8480, 9793, 11260, 84321, 9631	775	97	13528	2.6993	0.963401	0.0364835	2.11597
GOTERM_BP_FAT	GO:0048015~phosphoinositide-mediated signaling	14	1.3986	0.00142605	11130, 3148, 11065, 7298, 10403, 7153, 6790, 2237, 8360, 10615, 5984, 8362, 8361, 8294, 8364, 8363, 701, 8366, 5111, 8365, 8368, 554313, 1164	775	88	13528	2.77701	0.980499	0.0428043	2.51358
GOTERM_BP_FAT	GO:0022618~ribonucleoprotein complex assembly	12	1.1988	0.00174041	26609, 8487, 6637, 6628, 6635, 6636, 79833, 22916, 6633, 4686, 6632, 1207	775	69	13528	3.03574	0.991819	0.0514424	3.0596
GOTERM_BP_FAT	GO:0015931~nucleobase, nucleoside, nucleotide and nucleic acid transport	16	1.5984	0.00192768	79023, 4686, 10212, 55110, 5901, 7419, 10128, 59343, 22916, 53371, 10189, 8480, 9793, 11260, 84321, 9631	775	113	13528	2.47157	0.995125	0.056223	3.38351
GOTERM_BP_FAT	GO:0006297~nucleotide-excision repair, DNA gap filling	6	0.599401	0.00210273	5984, 3978, 5985, 6119, 5982, 5111	775	17	13528	6.16076	0.996995	0.0605368	3.68533
GOTERM_BP_FAT	GO:0006364~rRNA processing	14	1.3986	0.00215031	23246, 51010, 55759, 10885, 1029, 1736, 54512, 5036, 51602, 6201, 10360, 6223, 55813, 56915	775	92	13528	2.65627	0.997366	0.0612272	3.76722
GOTERM_BP_FAT	GO:0007127~meiosis I	9	0.899101	0.00230535	9319, 5017, 5810, 1111, 5888, 2956, 2177, 10609, 1164	775	42	13528	3.74046	0.998284	0.0648323	4.0336
GOTERM_BP_FAT	GO:0010948~negative regulation of cell cycle process	7	0.699301	0.00238522	7013, 699, 672, 1063, 7272, 1062, 4085	775	25	13528	4.88754	0.998624	0.06633	4.17057
GOTERM_BP_FAT	GO:0051310~metaphase plate congression	5	0.499501	0.00253802	113130, 81930, 1063, 1062, 54908	775	11	13528	7.93431	0.999098	0.0697309	4.43205
GOTERM_BP_FAT	GO:0006275~regulation of DNA replication	11	1.0989	0.00254384	23560, 81620, 2735, 54962, 7013, 1763, 990, 5111, 51053, 8318, 641	775	62	13528	3.09694	0.999113	0.0691976	4.44201
GOTERM_BP_FAT	GO:0006457~protein folding	21	2.0979	0.0027743	653505, 22824, 56521, 60681, 22948, 30001, 150274, 3336, 51645, 2288, 10471, 3329, 10105, 5481, 7411, 5203, 908, 283237, 55033, 7203, 27000	775	177	13528	2.07099	0.999531	0.0745023	4.83509
GOTERM_BP_FAT	GO:0031400~negative regulation of protein modification process	16	1.5984	0.00321186	11065, 1029, 10213, 2729, 26271, 5685, 5684, 1789, 5683, 996, 23560, 3486, 6418, 991, 701, 4085	775	119	13528	2.34696	0.99986	0.0849327	5.57722
GOTERM_BP_FAT	GO:0006188~IMP biosynthetic process	4	0.3996	0.00327495	5471, 10606, 471, 158	775	6	13528	11.637	0.999883	0.0857105	5.68377
GOTERM_BP_FAT	GO:0006189~'de novo' IMP biosynthetic process	4	0.3996	0.00327495	5471, 10606, 471, 158	775	6	13528	11.637	0.999883	0.0857105	5.68377
GOTERM_BP_FAT	GO:0046040~IMP metabolic process	4	0.3996	0.00327495	5471, 10606, 471, 158	775	6	13528	11.637	0.999883	0.0857105	5.68377
GOTERM_BP_FAT	GO:0006541~glutamine metabolic process	6	0.599401	0.0035921	8833, 8836, 440, 5471, 1503, 26227	775	19	13528	5.51226	0.999951	0.0927506	6.21771
GOTERM_BP_FAT	GO:0044271~nitrogen compound biosynthetic process	32	3.1968	0.00362562	23200, 7298, 6240, 80308, 6241, 384, 5634, 158, 9551, 8833, 1841, 1503, 6611, 26227, 5805, 515, 51582, 3251, 58478, 29968, 4436, 56952, 5831, 4833, 1719, 440, 4830, 5471, 471, 4831, 10606, 3145, 4953	775	325	13528	1.71869	0.999956	0.0927105	6.27396
GOTERM_BP_FAT	GO:0031145~anaphase-promoting complex-dependent proteasomal ubiquitin-dependent protein catabolic process	11	1.0989	0.00363084	996, 11065, 991, 10213, 701, 891, 4085, 5685, 5684, 983, 5683	775	65	13528	2.954	0.999956	0.0919876	6.28272
GOTERM_BP_FAT	GO:0051352~negative regulation of ligase activity	11	1.0989	0.0045399	996, 11065, 991, 1029, 10213, 701, 26271, 4085, 5685, 5684, 5683	775	67	13528	2.86583	0.999996	0.112692	7.79637
GOTERM_BP_FAT	GO:0051444~negative regulation of ubiquitin-protein ligase activity	11	1.0989	0.0045399	996, 11065, 991, 1029, 10213, 701, 26271, 4085, 5685, 5684, 5683	775	67	13528	2.86583	0.999996	0.112692	7.79637
GOTERM_BP_FAT	GO:0051437~positive regulation of ubiquitin-protein ligase activity during mitotic cell cycle	11	1.0989	0.00505698	996, 11065, 991, 5347, 10213, 891, 26271, 5685, 5684, 983, 5683	775	68	13528	2.82368	0.999999	0.123623	8.64702
GOTERM_BP_FAT	GO:0030199~collagen fibril organization	7	0.699301	0.00526435	1280, 1290, 1281, 1277, 1289, 1301, 1278	775	29	13528	4.21339	1	0.127245	8.98607
GOTERM_BP_FAT	GO:0043588~skin development	7	0.699301	0.00526435	1290, 1281, 51176, 1277, 1289, 8626, 1278	775	29	13528	4.21339	1	0.127245	8.98607
GOTERM_BP_FAT	GO:0007005~mitochondrion organization	17	1.6983	0.00548773	6182, 401505, 1763, 100133941, 1029, 3308, 26519, 836, 5366, 1678, 10105, 4976, 29078, 10651, 79017, 26520, 6742	775	138	13528	2.15031	1	0.131144	9.34999
GOTERM_BP_FAT	GO:0000076~DNA replication checkpoint	4	0.3996	0.00548829	81620, 54962, 990, 8318	775	7	13528	9.97456	1	0.130035	9.35089
GOTERM_BP_FAT	GO:0032297~negative regulation of DNA replication initiation	4	0.3996	0.00548829	81620, 54962, 990, 8318	775	7	13528	9.97456	1	0.130035	9.35089
GOTERM_BP_FAT	GO:0051656~establishment of organelle localization	11	1.0989	0.00561911	10128, 1058, 113130, 51203, 81930, 332, 10403, 9787, 1063, 1062, 54908	775	69	13528	2.78276	1	0.131802	9.56337
GOTERM_BP_FAT	GO:0006461~protein complex assembly	44	4.3956	0.00587368	5436, 5437, 1434, 9368, 347733, 5439, 6240, 6241, 90390, 158, 51678, 2288, 641, 10381, 84365, 5888, 2175, 84869, 1645, 3251, 7280, 10036, 23590, 7013, 8936, 8626, 1063, 3159, 1062, 26271, 55172, 3308, 54443, 1870, 10471, 4747, 3329, 9735, 4282, 29078, 5433, 7388, 8208, 2967	775	505	13528	1.52087	1	0.13621	9.97549
GOTERM_BP_FAT	GO:0070271~protein complex biogenesis	44	4.3956	0.00587368	5436, 5437, 1434, 9368, 347733, 5439, 6240, 6241, 90390, 158, 51678, 2288, 641, 10381, 84365, 5888, 2175, 84869, 1645, 3251, 7280, 10036, 23590, 7013, 8936, 8626, 1063, 3159, 1062, 26271, 55172, 3308, 54443, 1870, 10471, 4747, 3329, 9735, 4282, 29078, 5433, 7388, 8208, 2967	775	505	13528	1.52087	1	0.13621	9.97549
GOTERM_BP_FAT	GO:0051640~organelle localization	13	1.2987	0.00606284	10460, 113130, 81930, 51203, 332, 10403, 1063, 1062, 54908, 10128, 1058, 9787, 259266	775	92	13528	2.46654	1	0.139125	10.2806
GOTERM_BP_FAT	GO:0045786~negative regulation of cell cycle	12	1.1988	0.0062234	7013, 699, 1029, 3066, 1063, 7272, 51053, 1062, 655, 4085, 836, 1739	775	81	13528	2.586	1	0.141377	10.5388
GOTERM_BP_FAT	GO:0051443~positive regulation of ubiquitin-protein ligase activity	11	1.0989	0.00622887	996, 11065, 991, 5347, 10213, 891, 26271, 5685, 5684, 983, 5683	775	70	13528	2.743	1	0.140342	10.5475
GOTERM_BP_FAT	GO:0012501~programmed cell death	51	5.09491	0.00662927	5436, 51537, 1869, 332, 3336, 9141, 701, 220042, 8879, 1894, 11235, 638, 672, 23213, 8626, 92196, 836, 5366, 4893, 84951, 64065, 51765, 4976, 79017, 5315, 112399, 668, 51651, 1434, 1029, 51499, 8655, 7965, 23421, 56616, 57099, 10804, 8445, 7013, 10884, 100133941, 4436, 9238, 7153, 5058, 26585, 1870, 3329, 55632, 2139, 653499	775	611	13528	1.457	1	0.147493	11.1883
GOTERM_BP_FAT	GO:0034404~nucleobase, nucleoside and nucleotide biosynthetic process	21	2.0979	0.00733707	3251, 23200, 7298, 6240, 4436, 80308, 6241, 5634, 158, 9551, 56952, 8833, 4833, 1719, 1841, 5471, 4830, 10606, 471, 4831, 1503, 515	775	193	13528	1.8993	1	0.16067	12.3104
GOTERM_BP_FAT	GO:0034654~nucleobase, nucleoside, nucleotide and nucleic acid biosynthetic process	21	2.0979	0.00733707	3251, 23200, 7298, 6240, 4436, 80308, 6241, 5634, 158, 9551, 56952, 8833, 4833, 1719, 1841, 5471, 4830, 10606, 471, 4831, 1503, 515	775	193	13528	1.8993	1	0.16067	12.3104
GOTERM_BP_FAT	GO:0006399~tRNA metabolic process	15	1.4985	0.00742084	55157, 83448, 10248, 2617, 11062, 51067, 10799, 3376, 2193, 6897, 54931, 54938, 26995, 126789, 4234	775	118	13528	2.21892	1	0.161084	12.4423
GOTERM_BP_FAT	GO:0008219~cell death	58	5.79421	0.00744246	5436, 51537, 1869, 332, 3336, 9141, 25894, 701, 220042, 8879, 1894, 3251, 11235, 638, 672, 2617, 23213, 8626, 92196, 836, 5366, 84951, 4893, 4976, 64065, 51765, 79017, 5315, 112399, 668, 51651, 1434, 1029, 51499, 3315, 8655, 7965, 23421, 56616, 57099, 10804, 8445, 5423, 7013, 55775, 100133941, 10884, 4436, 9238, 5058, 7153, 26585, 1870, 3329, 55632, 54840, 2139, 653499	775	719	13528	1.40809	1	0.160262	12.4763
GOTERM_BP_FAT	GO:0006915~apoptosis	50	4.995	0.00788183	5436, 51537, 1869, 332, 3336, 9141, 701, 220042, 8879, 1894, 11235, 638, 672, 23213, 8626, 92196, 836, 5366, 4893, 84951, 64065, 51765, 4976, 79017, 112399, 668, 51651, 1434, 1029, 51499, 8655, 7965, 23421, 56616, 57099, 10804, 8445, 7013, 10884, 100133941, 4436, 9238, 7153, 5058, 26585, 1870, 3329, 55632, 2139, 653499	775	602	13528	1.44979	1	0.167618	13.1649
GOTERM_BP_FAT	GO:0000910~cytokinesis	8	0.799201	0.00798613	9212, 3619, 29127, 5347, 51203, 332, 9055, 54443	775	41	13528	3.40595	1	0.168357	13.3276
GOTERM_BP_FAT	GO:0006405~RNA export from nucleus	8	0.799201	0.00798613	22916, 4686, 10212, 10189, 8480, 5901, 11260, 84321	775	41	13528	3.40595	1	0.168357	13.3276
GOTERM_BP_FAT	GO:0031398~positive regulation of protein ubiquitination	12	1.1988	0.00817076	996, 11065, 672, 991, 5347, 10213, 891, 26271, 5685, 5684, 983, 5683	775	84	13528	2.49364	1	0.170616	13.6149
GOTERM_BP_FAT	GO:0051351~positive regulation of ligase activity	11	1.0989	0.00837024	996, 11065, 991, 5347, 10213, 891, 26271, 5685, 5684, 983, 5683	775	73	13528	2.63028	1	0.173113	13.9243
GOTERM_BP_FAT	GO:0009263~deoxyribonucleotide biosynthetic process	4	0.3996	0.00841028	1841, 7298, 6240, 6241	775	8	13528	8.72774	1	0.172584	13.9863
GOTERM_BP_FAT	GO:0040001~establishment of mitotic spindle localization	4	0.3996	0.00841028	1058, 51203, 10403, 54908	775	8	13528	8.72774	1	0.172584	13.9863
GOTERM_BP_FAT	GO:0009156~ribonucleoside monophosphate biosynthetic process	6	0.599401	0.00859893	8833, 5471, 10606, 471, 5634, 158	775	23	13528	4.5536	1	0.17482	14.2777
GOTERM_BP_FAT	GO:0051297~centrosome organization	7	0.699301	0.0086823	93323, 29901, 672, 4751, 3832, 1070, 9793	775	32	13528	3.81839	1	0.175083	14.4063
GOTERM_BP_FAT	GO:0016265~death	58	5.79421	0.00871019	5436, 51537, 1869, 332, 3336, 9141, 25894, 701, 220042, 8879, 1894, 3251, 11235, 638, 672, 2617, 23213, 8626, 92196, 836, 5366, 84951, 4893, 4976, 64065, 51765, 79017, 5315, 112399, 668, 51651, 1434, 1029, 51499, 3315, 8655, 7965, 23421, 56616, 57099, 10804, 8445, 5423, 7013, 55775, 100133941, 10884, 4436, 9238, 5058, 7153, 26585, 1870, 3329, 55632, 54840, 2139, 653499	775	724	13528	1.39837	1	0.174331	14.4492
GOTERM_BP_FAT	GO:0009064~glutamine family amino acid metabolic process	9	0.899101	0.00889671	5831, 8833, 8836, 440, 5471, 1503, 384, 26227, 2729	775	52	13528	3.02114	1	0.176458	14.7359
GOTERM_BP_FAT	GO:0019896~axon transport of mitochondrion	3	0.2997	0.00943537	7345, 4976, 4747	775	3	13528	17.4555	1	0.184817	15.5588
GOTERM_BP_FAT	GO:0031055~chromatin remodeling at centromere	3	0.2997	0.00943537	3070, 201161, 55355	775	3	13528	17.4555	1	0.184817	15.5588
GOTERM_BP_FAT	GO:0009165~nucleotide biosynthetic process	20	1.998	0.010214	3251, 23200, 7298, 6240, 4436, 80308, 6241, 5634, 158, 9551, 8833, 4833, 1841, 1719, 5471, 4830, 10606, 471, 4831, 1503, 515	775	186	13528	1.87693	1	0.197141	16.735
GOTERM_BP_FAT	GO:0009116~nucleoside metabolic process	10	0.999001	0.0102188	4833, 3251, 1841, 5471, 4830, 1503, 4831, 1716, 5634, 56952, 1789	775	64	13528	2.72742	1	0.195866	16.7422
GOTERM_BP_FAT	GO:0002562~somatic diversification of immune receptors via germline recombination within a single locus	6	0.599401	0.0103608	5395, 3978, 4436, 2956, 9156, 3329	775	24	13528	4.36387	1	0.196958	16.9551
GOTERM_BP_FAT	GO:0016444~somatic cell DNA recombination	6	0.599401	0.0103608	5395, 3978, 4436, 2956, 9156, 3329	775	24	13528	4.36387	1	0.196958	16.9551
GOTERM_BP_FAT	GO:0051028~mRNA transport	12	1.1988	0.0105608	10128, 79023, 59343, 22916, 4686, 53371, 10212, 55110, 10189, 8480, 84321, 9631	775	87	13528	2.40765	1	0.199013	17.2539
GOTERM_BP_FAT	GO:0008629~induction of apoptosis by intracellular signals	9	0.899101	0.0111317	56616, 11200, 9616, 672, 100133941, 2956, 8626, 8445, 836	775	54	13528	2.90925	1	0.207225	18.1015
GOTERM_BP_FAT	GO:0042476~odontogenesis	9	0.899101	0.0111317	128178, 6608, 93, 51176, 1277, 10468, 8626, 1278, 655	775	54	13528	2.90925	1	0.207225	18.1015
GOTERM_BP_FAT	GO:0051436~negative regulation of ubiquitin-protein ligase activity during mitotic cell cycle	10	0.999001	0.0112775	996, 11065, 991, 10213, 701, 26271, 4085, 5685, 5684, 5683	775	65	13528	2.68546	1	0.208257	18.3167
GOTERM_BP_FAT	GO:0030855~epithelial cell differentiation	16	1.5984	0.0117014	6703, 5744, 6278, 8626, 3852, 6699, 3861, 655, 6707, 7348, 836, 1832, 182, 51458, 6698, 2947	775	137	13528	2.0386	1	0.213806	18.939
GOTERM_BP_FAT	GO:0002566~somatic diversification of immune receptors via somatic mutation	4	0.3996	0.0120841	5395, 4436, 2956, 9156	775	9	13528	7.75799	1	0.218578	19.4972
GOTERM_BP_FAT	GO:0007007~inner mitochondrial membrane organization	4	0.3996	0.0120841	1678, 4976, 26520, 26519	775	9	13528	7.75799	1	0.218578	19.4972
GOTERM_BP_FAT	GO:0007080~mitotic metaphase plate congression	4	0.3996	0.0120841	113130, 81930, 1062, 54908	775	9	13528	7.75799	1	0.218578	19.4972
GOTERM_BP_FAT	GO:0009113~purine base biosynthetic process	4	0.3996	0.0120841	8833, 3251, 5471, 10606	775	9	13528	7.75799	1	0.218578	19.4972
GOTERM_BP_FAT	GO:0016446~somatic hypermutation of immunoglobulin genes	4	0.3996	0.0120841	5395, 4436, 2956, 9156	775	9	13528	7.75799	1	0.218578	19.4972
GOTERM_BP_FAT	GO:0030174~regulation of DNA replication initiation	4	0.3996	0.0120841	81620, 54962, 990, 8318	775	9	13528	7.75799	1	0.218578	19.4972
GOTERM_BP_FAT	GO:0006298~mismatch repair	6	0.599401	0.0123548	5395, 5383, 4436, 2956, 5111, 9156	775	25	13528	4.18932	1	0.221478	19.8898
GOTERM_BP_FAT	GO:0009161~ribonucleoside monophosphate metabolic process	6	0.599401	0.0123548	8833, 5471, 10606, 471, 5634, 158	775	25	13528	4.18932	1	0.221478	19.8898
GOTERM_BP_FAT	GO:0031023~microtubule organizing center organization	7	0.699301	0.0134529	93323, 29901, 672, 4751, 3832, 1070, 9793	775	35	13528	3.4911	1	0.23722	21.4639
GOTERM_BP_FAT	GO:0000082~G1/S transition of mitotic cell cycle	9	0.899101	0.013756	1033, 10926, 993, 113130, 8317, 1029, 1019, 898, 5932	775	56	13528	2.80535	1	0.24038	21.8933
GOTERM_BP_FAT	GO:0009069~serine family amino acid metabolic process	6	0.599401	0.0145933	1719, 29968, 2653, 26227, 2729, 6472	775	26	13528	4.02819	1	0.25152	23.0677
GOTERM_BP_FAT	GO:0032269~negative regulation of cellular protein metabolic process	19	1.8981	0.0149432	11065, 1029, 10213, 2729, 26271, 5685, 5684, 1789, 5683, 996, 23560, 10643, 3486, 10642, 6418, 991, 1978, 701, 4085	775	180	13528	1.84252	1	0.255175	23.5536
GOTERM_BP_FAT	GO:0051293~establishment of spindle localization	4	0.3996	0.0165382	1058, 51203, 10403, 54908	775	10	13528	6.98219	1	0.276762	25.7318
GOTERM_BP_FAT	GO:0051653~spindle localization	4	0.3996	0.0165382	1058, 51203, 10403, 54908	775	10	13528	6.98219	1	0.276762	25.7318
GOTERM_BP_FAT	GO:0006913~nucleocytoplasmic transport	17	1.6983	0.0168729	1434, 23649, 3838, 4686, 10212, 5901, 10204, 51602, 51319, 22916, 6418, 53371, 10189, 8480, 11260, 84321, 9631	775	156	13528	1.9022	1	0.279867	26.1815
GOTERM_BP_FAT	GO:0002200~somatic diversification of immune receptors	6	0.599401	0.0170881	5395, 3978, 4436, 2956, 9156, 3329	775	27	13528	3.879	1	0.281244	26.4692
GOTERM_BP_FAT	GO:0009262~deoxyribonucleotide metabolic process	6	0.599401	0.0170881	1841, 4521, 1716, 7298, 6240, 6241	775	27	13528	3.879	1	0.281244	26.4692
GOTERM_BP_FAT	GO:0000080~G1 phase of mitotic cell cycle	5	0.499501	0.0170969	6929, 1869, 995, 990, 9238	775	18	13528	4.84875	1	0.279727	26.4809
GOTERM_BP_FAT	GO:0009127~purine nucleoside monophosphate biosynthetic process	5	0.499501	0.0170969	8833, 5471, 10606, 471, 158	775	18	13528	4.84875	1	0.279727	26.4809
GOTERM_BP_FAT	GO:0009168~purine ribonucleoside monophosphate biosynthetic process	5	0.499501	0.0170969	8833, 5471, 10606, 471, 158	775	18	13528	4.84875	1	0.279727	26.4809
GOTERM_BP_FAT	GO:0016447~somatic recombination of immunoglobulin gene segments	5	0.499501	0.0170969	5395, 4436, 2956, 9156, 3329	775	18	13528	4.84875	1	0.279727	26.4809
GOTERM_BP_FAT	GO:0043589~skin morphogenesis	3	0.2997	0.0181562	1277, 8626, 1278	775	4	13528	13.0916	1	0.292668	27.8816
GOTERM_BP_FAT	GO:0051383~kinetochore organization	3	0.2997	0.0181562	1063, 1062, 64946	775	4	13528	13.0916	1	0.292668	27.8816
GOTERM_BP_FAT	GO:0051169~nuclear transport	17	1.6983	0.0188258	1434, 23649, 3838, 4686, 10212, 5901, 10204, 51602, 51319, 22916, 6418, 53371, 10189, 8480, 11260, 84321, 9631	775	158	13528	1.87812	1	0.300021	28.754
GOTERM_BP_FAT	GO:0032963~collagen metabolic process	6	0.599401	0.01985	1281, 4312, 3091, 1277, 1289, 4320	775	28	13528	3.74046	1	0.311861	30.0691
GOTERM_BP_FAT	GO:0010212~response to ionizing radiation	9	0.899101	0.0203121	8438, 11073, 672, 4436, 2177, 3861, 3014, 641, 1789	775	60	13528	2.61832	1	0.316129	30.6548
GOTERM_BP_FAT	GO:0032886~regulation of microtubule-based process	8	0.799201	0.0206004	10460, 348235, 221150, 7013, 672, 1062, 4131, 5902	775	49	13528	2.84987	1	0.318097	31.018
GOTERM_BP_FAT	GO:0007098~centrosome cycle	5	0.499501	0.0206981	29901, 672, 4751, 3832, 1070	775	19	13528	4.59355	1	0.317611	31.1407
GOTERM_BP_FAT	GO:0051248~negative regulation of protein metabolic process	19	1.8981	0.0212433	11065, 1029, 10213, 2729, 26271, 5685, 5684, 1789, 5683, 996, 23560, 10643, 3486, 10642, 6418, 991, 1978, 701, 4085	775	187	13528	1.77355	1	0.322773	31.8213
GOTERM_BP_FAT	GO:0006595~polyamine metabolic process	4	0.3996	0.0217882	51582, 54498, 6611, 4953	775	11	13528	6.34745	1	0.32783	32.4953
GOTERM_BP_FAT	GO:0042475~odontogenesis of dentine-containing tooth	7	0.699301	0.0223094	128178, 6608, 93, 51176, 10468, 8626, 655	775	39	13528	3.13304	1	0.332498	33.134
GOTERM_BP_FAT	GO:0010970~microtubule-based transport	6	0.599401	0.0228887	10128, 7345, 4976, 1780, 24137, 4747	775	29	13528	3.61148	1	0.337778	33.8372
GOTERM_BP_FAT	GO:0033043~regulation of organelle organization	21	2.0979	0.0240382	221150, 201161, 7013, 699, 672, 51203, 9088, 1063, 1062, 5902, 1789, 80119, 348235, 995, 4751, 6418, 9787, 7272, 4131, 4085, 5217	775	217	13528	1.68924	1	0.349706	35.212
GOTERM_BP_FAT	GO:0009126~purine nucleoside monophosphate metabolic process	5	0.499501	0.0247309	8833, 5471, 10606, 471, 158	775	20	13528	4.36387	1	0.356006	36.0274
GOTERM_BP_FAT	GO:0009167~purine ribonucleoside monophosphate metabolic process	5	0.499501	0.0247309	8833, 5471, 10606, 471, 158	775	20	13528	4.36387	1	0.356006	36.0274
GOTERM_BP_FAT	GO:0030705~cytoskeleton-dependent intracellular transport	8	0.799201	0.0277155	10128, 7345, 4976, 4624, 1780, 140465, 24137, 4747	775	52	13528	2.68546	1	0.387864	39.4312
GOTERM_BP_FAT	GO:0002204~somatic recombination of immunoglobulin genes during immune response	4	0.3996	0.027839	4436, 2956, 9156, 3329	775	12	13528	5.81849	1	0.387324	39.5684
GOTERM_BP_FAT	GO:0002208~somatic diversification of immunoglobulins during immune response	4	0.3996	0.027839	4436, 2956, 9156, 3329	775	12	13528	5.81849	1	0.387324	39.5684
GOTERM_BP_FAT	GO:0007096~regulation of exit from mitosis	4	0.3996	0.027839	11065, 332, 54443, 9735	775	12	13528	5.81849	1	0.387324	39.5684
GOTERM_BP_FAT	GO:0009148~pyrimidine nucleoside triphosphate biosynthetic process	4	0.3996	0.027839	4833, 1841, 4830, 1503, 4831	775	12	13528	5.81849	1	0.387324	39.5684
GOTERM_BP_FAT	GO:0031102~neuron projection regeneration	4	0.3996	0.027839	6608, 1462, 4131, 4747	775	12	13528	5.81849	1	0.387324	39.5684
GOTERM_BP_FAT	GO:0045190~isotype switching	4	0.3996	0.027839	4436, 2956, 9156, 3329	775	12	13528	5.81849	1	0.387324	39.5684
GOTERM_BP_FAT	GO:0000089~mitotic metaphase	3	0.2997	0.0291203	55143, 1062, 26271	775	5	13528	10.4733	1	0.399263	40.9735
GOTERM_BP_FAT	GO:0006271~DNA strand elongation during DNA replication	3	0.2997	0.0291203	2237, 5984, 1763	775	5	13528	10.4733	1	0.399263	40.9735
GOTERM_BP_FAT	GO:0032964~collagen biosynthetic process	3	0.2997	0.0291203	1281, 1277, 1289	775	5	13528	10.4733	1	0.399263	40.9735
GOTERM_BP_FAT	GO:0045747~positive regulation of Notch signaling pathway	3	0.2997	0.0291203	6657, 182, 8626	775	5	13528	10.4733	1	0.399263	40.9735
GOTERM_BP_FAT	GO:0051096~positive regulation of helicase activity	3	0.2997	0.0291203	4436, 2956, 6742	775	5	13528	10.4733	1	0.399263	40.9735
GOTERM_BP_FAT	GO:0051318~G1 phase	5	0.499501	0.0292049	6929, 1869, 995, 990, 9238	775	21	13528	4.15607	1	0.398258	41.0652
GOTERM_BP_FAT	GO:0044259~multicellular organismal macromolecule metabolic process	6	0.599401	0.0298297	1281, 4312, 3091, 1277, 1289, 4320	775	31	13528	3.37848	1	0.402952	41.7382
GOTERM_BP_FAT	GO:0022411~cellular component disassembly	8	0.799201	0.0304162	668, 11004, 6418, 81930, 1029, 3159, 836, 5366	775	53	13528	2.63479	1	0.407159	42.3633
GOTERM_BP_FAT	GO:0070507~regulation of microtubule cytoskeleton organization	7	0.699301	0.0310744	348235, 221150, 7013, 672, 1062, 4131, 5902	775	42	13528	2.90925	1	0.412021	43.0573
GOTERM_BP_FAT	GO:0051129~negative regulation of cellular component organization	15	1.4985	0.0327626	699, 7013, 672, 1063, 192683, 1062, 1789, 7070, 6696, 6418, 1978, 7272, 4085, 4131, 4323	775	142	13528	1.84389	1	0.427078	44.8014
GOTERM_BP_FAT	GO:0000245~spliceosome assembly	6	0.599401	0.0337459	8487, 6637, 6635, 79833, 6633, 6632	775	32	13528	3.2729	1	0.434789	45.794
GOTERM_BP_FAT	GO:0007006~mitochondrial membrane organization	6	0.599401	0.0337459	1678, 10105, 4976, 26520, 3308, 26519	775	32	13528	3.2729	1	0.434789	45.794
GOTERM_BP_FAT	GO:0006221~pyrimidine nucleotide biosynthetic process	5	0.499501	0.0341269	4833, 1841, 4830, 1503, 4831, 7298	775	22	13528	3.96716	1	0.436538	46.174
GOTERM_BP_FAT	GO:0016445~somatic diversification of immunoglobulins	5	0.499501	0.0341269	5395, 4436, 2956, 9156, 3329	775	22	13528	3.96716	1	0.436538	46.174
GOTERM_BP_FAT	GO:0032268~regulation of cellular protein metabolic process	38	3.7962	0.0342133	10247, 1029, 2729, 5685, 5684, 3315, 23173, 983, 5683, 1789, 5347, 6418, 3486, 1978, 701, 7272, 11065, 672, 100133941, 4686, 10213, 1019, 5058, 655, 26271, 5036, 996, 23560, 10643, 55364, 22916, 10642, 991, 2161, 3066, 891, 4085, 3589	775	474	13528	1.39938	1	0.43544	46.2598
GOTERM_BP_FAT	GO:0002381~immunoglobulin production during immune response	4	0.3996	0.0346857	4436, 2956, 9156, 3329	775	13	13528	5.37092	1	0.438033	46.7268
GOTERM_BP_FAT	GO:0031572~G2/M transition DNA damage checkpoint	4	0.3996	0.0346857	890, 672, 983, 641	775	13	13528	5.37092	1	0.438033	46.7268
GOTERM_BP_FAT	GO:0000132~establishment of mitotic spindle orientation	3	0.2997	0.0420429	1058, 10403, 54908	775	6	13528	8.72774	1	0.501968	53.5232
GOTERM_BP_FAT	GO:0022616~DNA strand elongation	3	0.2997	0.0420429	2237, 5984, 1763	775	6	13528	8.72774	1	0.501968	53.5232
GOTERM_BP_FAT	GO:0045039~protein import into mitochondrial inner membrane	3	0.2997	0.0420429	1678, 26520, 26519	775	6	13528	8.72774	1	0.501968	53.5232
GOTERM_BP_FAT	GO:0051294~establishment of spindle orientation	3	0.2997	0.0420429	1058, 10403, 54908	775	6	13528	8.72774	1	0.501968	53.5232
GOTERM_BP_FAT	GO:0001522~pseudouridine synthesis	4	0.3996	0.0423156	83448, 26995, 1736, 126789	775	14	13528	4.98728	1	0.502225	53.7587
GOTERM_BP_FAT	GO:0006144~purine base metabolic process	4	0.3996	0.0423156	8833, 3251, 5471, 10606	775	14	13528	4.98728	1	0.502225	53.7587
GOTERM_BP_FAT	GO:0009147~pyrimidine nucleoside triphosphate metabolic process	4	0.3996	0.0423156	4833, 1841, 4830, 1503, 4831	775	14	13528	4.98728	1	0.502225	53.7587
GOTERM_BP_FAT	GO:0046112~nucleobase biosynthetic process	4	0.3996	0.0423156	8833, 3251, 5471, 10606	775	14	13528	4.98728	1	0.502225	53.7587
GOTERM_BP_FAT	GO:0010639~negative regulation of organelle organization	10	0.999001	0.0441531	7013, 699, 672, 6418, 1063, 7272, 1062, 4085, 4131, 1789	775	82	13528	2.12872	1	0.515364	55.316
GOTERM_BP_FAT	GO:0043623~cellular protein complex assembly	16	1.5984	0.0446979	1434, 7280, 347733, 8936, 1063, 26271, 1062, 3308, 2288, 55172, 54443, 10471, 3329, 4747, 10381, 29078	775	162	13528	1.724	1	0.517736	55.7681
GOTERM_BP_FAT	GO:0032270~positive regulation of cellular protein metabolic process	21	2.0979	0.0457302	11065, 672, 100133941, 10213, 1019, 2729, 655, 26271, 5685, 5684, 983, 1789, 5683, 996, 5347, 991, 2161, 3066, 891, 7272, 3589	775	233	13528	1.57324	1	0.523942	56.6131
GOTERM_BP_FAT	GO:0006418~tRNA aminoacylation for protein translation	7	0.699301	0.0458692	55157, 2193, 6897, 54938, 2617, 51067, 3376	775	46	13528	2.65627	1	0.523016	56.7257
GOTERM_BP_FAT	GO:0009119~ribonucleoside metabolic process	7	0.699301	0.0458692	4833, 3251, 4830, 1503, 4831, 1716, 56952, 1789	775	46	13528	2.65627	1	0.523016	56.7257
GOTERM_BP_FAT	GO:0043038~amino acid activation	7	0.699301	0.0458692	55157, 2193, 6897, 54938, 2617, 51067, 3376	775	46	13528	2.65627	1	0.523016	56.7257
GOTERM_BP_FAT	GO:0043039~tRNA aminoacylation	7	0.699301	0.0458692	55157, 2193, 6897, 54938, 2617, 51067, 3376	775	46	13528	2.65627	1	0.523016	56.7257
GOTERM_BP_FAT	GO:0002683~negative regulation of immune system process	10	0.999001	0.0471255	1281, 7070, 3149, 7001, 2877, 100133941, 1029, 53833, 26585, 836	775	83	13528	2.10307	1	0.530797	57.731
GOTERM_BP_FAT	GO:0006096~glycolysis	7	0.699301	0.0501476	128178, 5223, 3939, 7167, 2597, 5315, 2821	775	47	13528	2.59975	1	0.551551	60.0596
GOTERM_BP_FAT	GO:0006544~glycine metabolic process	4	0.3996	0.0507094	1719, 2653, 26227, 6472	775	15	13528	4.6548	1	0.553638	60.4789
GOTERM_BP_FAT	GO:0009628~response to abiotic stimulus	30	2.997	0.0512306	6657, 8438, 11073, 10874, 2729, 3861, 3315, 6513, 1789, 641, 10381, 3485, 41, 2956, 2177, 4131, 4323, 1281, 672, 4436, 1301, 3014, 30001, 3308, 836, 4893, 2237, 8914, 1277, 3066	775	368	13528	1.423	1	0.555402	60.8642
GOTERM_BP_FAT	GO:0031399~regulation of protein modification process	25	2.4975	0.0516932	1029, 2729, 5685, 5684, 1789, 983, 5683, 3486, 5347, 6418, 701, 7272, 11065, 672, 100133941, 10213, 5058, 655, 26271, 23560, 996, 991, 891, 4085, 3589	775	295	13528	1.47928	1	0.556721	61.2032
GOTERM_BP_FAT	GO:0009913~epidermal cell differentiation	9	0.899101	0.052612	6703, 1832, 2735, 182, 6278, 6698, 6699, 6707, 836	775	72	13528	2.18194	1	0.561255	61.8683
GOTERM_BP_FAT	GO:0051168~nuclear export	8	0.799201	0.0543022	22916, 4686, 10212, 10189, 8480, 5901, 11260, 84321	775	60	13528	2.3274	1	0.571035	63.0639
GOTERM_BP_FAT	GO:0017085~response to insecticide	3	0.2997	0.0566648	7298, 1645, 4131	775	7	13528	7.48092	1	0.584996	64.6757
GOTERM_BP_FAT	GO:0031503~protein complex localization	3	0.2997	0.0566648	332, 2288, 1789	775	7	13528	7.48092	1	0.584996	64.6757
GOTERM_BP_FAT	GO:0045910~negative regulation of DNA recombination	3	0.2997	0.0566648	4436, 2956, 641	775	7	13528	7.48092	1	0.584996	64.6757
GOTERM_BP_FAT	GO:0048387~negative regulation of retinoic acid receptor signaling pathway	3	0.2997	0.0566648	2146, 1592, 23532	775	7	13528	7.48092	1	0.584996	64.6757
GOTERM_BP_FAT	GO:0051095~regulation of helicase activity	3	0.2997	0.0566648	4436, 2956, 6742	775	7	13528	7.48092	1	0.584996	64.6757
GOTERM_BP_FAT	GO:0051131~chaperone-mediated protein complex assembly	3	0.2997	0.0566648	3308, 10471, 3329	775	7	13528	7.48092	1	0.584996	64.6757
GOTERM_BP_FAT	GO:0051323~metaphase	3	0.2997	0.0566648	55143, 1062, 26271	775	7	13528	7.48092	1	0.584996	64.6757
GOTERM_BP_FAT	GO:0044236~multicellular organismal metabolic process	6	0.599401	0.057957	1281, 4312, 3091, 1277, 1289, 4320	775	37	13528	2.83062	1	0.591491	65.529
GOTERM_BP_FAT	GO:0030262~apoptotic nuclear changes	5	0.499501	0.0583405	668, 100133941, 1029, 7153, 836	775	26	13528	3.35682	1	0.591994	65.7785
GOTERM_BP_FAT	GO:0030330~DNA damage response, signal transduction by p53 class mediator	5	0.499501	0.0583405	672, 51512, 8626, 51499, 8445	775	26	13528	3.35682	1	0.591994	65.7785
GOTERM_BP_FAT	GO:0031576~G2/M transition checkpoint	4	0.3996	0.0598419	890, 672, 983, 641	775	16	13528	4.36387	1	0.599613	66.7389
GOTERM_BP_FAT	GO:0007498~mesoderm development	9	0.899101	0.0600803	5017, 93, 9355, 51176, 2139, 8626, 655, 4232, 10220	775	74	13528	2.12296	1	0.599151	66.889
GOTERM_BP_FAT	GO:0060429~epithelium development	20	1.998	0.0619497	6703, 5744, 6278, 8626, 7976, 3852, 6699, 3861, 26585, 655, 6707, 768, 7348, 836, 1832, 182, 8914, 51458, 6698, 2947	775	227	13528	1.53793	1	0.608795	68.0443
GOTERM_BP_FAT	GO:0009124~nucleoside monophosphate biosynthetic process	7	0.699301	0.0644069	8833, 5471, 10606, 471, 7298, 5634, 158	775	50	13528	2.44377	1	0.621617	69.5051
GOTERM_BP_FAT	GO:0051247~positive regulation of protein metabolic process	21	2.0979	0.0649845	11065, 672, 100133941, 10213, 1019, 2729, 655, 26271, 5685, 5684, 983, 1789, 5683, 996, 5347, 991, 2161, 3066, 891, 7272, 3589	775	243	13528	1.5085	1	0.623072	69.8392
GOTERM_BP_FAT	GO:0006284~base-excision repair	5	0.499501	0.0655149	3148, 5423, 1763, 5111, 142	775	27	13528	3.2325	1	0.624234	70.1429
GOTERM_BP_FAT	GO:0010498~proteasomal protein catabolic process	11	1.0989	0.0664823	996, 11065, 991, 10213, 701, 891, 4085, 5685, 5684, 983, 5683	775	102	13528	1.88245	1	0.627894	70.6895
GOTERM_BP_FAT	GO:0043161~proteasomal ubiquitin-dependent protein catabolic process	11	1.0989	0.0664823	996, 11065, 991, 10213, 701, 891, 4085, 5685, 5684, 983, 5683	775	102	13528	1.88245	1	0.627894	70.6895
GOTERM_BP_FAT	GO:0042127~regulation of cell proliferation	56	5.59441	0.0692025	6657, 646, 3720, 3280, 6659, 8317, 641, 83879, 6929, 3486, 780, 9391, 5744, 672, 3091, 8626, 3852, 836, 6608, 4893, 54962, 4830, 4831, 26354, 10669, 4321, 112399, 3589, 65108, 9982, 23532, 1029, 10220, 1033, 144455, 2175, 10804, 7272, 53833, 9521, 2735, 890, 100133941, 1111, 11116, 9238, 2305, 1019, 655, 23560, 182, 50507, 990, 8914, 3066, 4953, 51450	775	787	13528	1.24207	1	0.641264	72.1763
GOTERM_BP_FAT	GO:0009132~nucleoside diphosphate metabolic process	4	0.3996	0.0696835	1841, 4830, 4831, 11164, 6241	775	17	13528	4.10717	1	0.642005	72.4317
GOTERM_BP_FAT	GO:0046148~pigment biosynthetic process	6	0.599401	0.06983	6657, 8833, 3251, 5471, 10606, 3145	775	39	13528	2.68546	1	0.640915	72.509
GOTERM_BP_FAT	GO:0031401~positive regulation of protein modification process	17	1.6983	0.0700514	11065, 672, 100133941, 10213, 655, 26271, 5685, 5684, 1789, 5683, 983, 996, 5347, 991, 891, 7272, 3589	775	187	13528	1.58686	1	0.640241	72.6255
GOTERM_BP_FAT	GO:0002861~regulation of inflammatory response to antigenic stimulus	3	0.2997	0.0727496	2877, 100133941, 53833	775	8	13528	6.54581	1	0.65279	74.0083
GOTERM_BP_FAT	GO:0006266~DNA ligation	3	0.2997	0.0727496	3148, 54840, 7153	775	8	13528	6.54581	1	0.65279	74.0083
GOTERM_BP_FAT	GO:0006563~L-serine metabolic process	3	0.2997	0.0727496	29968, 26227, 6472	775	8	13528	6.54581	1	0.65279	74.0083
GOTERM_BP_FAT	GO:0006596~polyamine biosynthetic process	3	0.2997	0.0727496	51582, 6611, 4953	775	8	13528	6.54581	1	0.65279	74.0083
GOTERM_BP_FAT	GO:0008631~induction of apoptosis by oxidative stress	3	0.2997	0.0727496	56616, 9616, 836	775	8	13528	6.54581	1	0.65279	74.0083
GOTERM_BP_FAT	GO:0030889~negative regulation of B cell proliferation	3	0.2997	0.0727496	100133941, 1029, 836	775	8	13528	6.54581	1	0.65279	74.0083
GOTERM_BP_FAT	GO:0043094~cellular metabolic compound salvage	3	0.2997	0.0727496	3251, 58478, 56952	775	8	13528	6.54581	1	0.65279	74.0083
GOTERM_BP_FAT	GO:0006081~cellular aldehyde metabolic process	5	0.499501	0.0731257	55818, 7167, 3418, 57016, 2739	775	28	13528	3.11705	1	0.652898	74.1957
GOTERM_BP_FAT	GO:0009259~ribonucleotide metabolic process	14	1.3986	0.07835	23200, 11164, 158, 5634, 9551, 4833, 8833, 4624, 4830, 5471, 10606, 4831, 1503, 471, 515	775	147	13528	1.66243	1	0.67735	76.6707
GOTERM_BP_FAT	GO:0008088~axon cargo transport	4	0.3996	0.0802008	7345, 4976, 24137, 4747	775	18	13528	3.879	1	0.684394	77.4925
GOTERM_BP_FAT	GO:0050869~negative regulation of B cell activation	4	0.3996	0.0802008	3149, 100133941, 1029, 836	775	18	13528	3.879	1	0.684394	77.4925
GOTERM_BP_FAT	GO:0009123~nucleoside monophosphate metabolic process	8	0.799201	0.0821053	8833, 5744, 5471, 10606, 471, 7298, 5634, 158	775	66	13528	2.11582	1	0.691482	78.3095
GOTERM_BP_FAT	GO:0030216~keratinocyte differentiation	8	0.799201	0.0821053	6703, 1832, 182, 6278, 6698, 6699, 6707, 836	775	66	13528	2.11582	1	0.691482	78.3095
GOTERM_BP_FAT	GO:0033273~response to vitamin	8	0.799201	0.0821053	6657, 6696, 3485, 655, 55172, 898, 4131, 4232	775	66	13528	2.11582	1	0.691482	78.3095
GOTERM_BP_FAT	GO:0002377~immunoglobulin production	5	0.499501	0.0896175	5395, 4436, 2956, 9156, 3329	775	30	13528	2.90925	1	0.722628	81.2672
GOTERM_BP_FAT	GO:0007566~embryo implantation	5	0.499501	0.0896175	6696, 7216, 6159, 2288, 780	775	30	13528	2.90925	1	0.722628	81.2672
GOTERM_BP_FAT	GO:0033044~regulation of chromosome organization	5	0.499501	0.0896175	201161, 7013, 6418, 80119, 1789	775	30	13528	2.90925	1	0.722628	81.2672
GOTERM_BP_FAT	GO:0001649~osteoblast differentiation	6	0.599401	0.0899477	2735, 6608, 6696, 5744, 3486, 1277	775	42	13528	2.49364	1	0.722243	81.388
GOTERM_BP_FAT	GO:0031647~regulation of protein stability	6	0.599401	0.0899477	23560, 6659, 54840, 1029, 3329, 6790	775	42	13528	2.49364	1	0.722243	81.388
GOTERM_BP_FAT	GO:0033205~cytokinesis during cell cycle	3	0.2997	0.0900826	29127, 5347, 51203	775	9	13528	5.81849	1	0.721053	81.4371
GOTERM_BP_FAT	GO:0048385~regulation of retinoic acid receptor signaling pathway	3	0.2997	0.0900826	2146, 1592, 23532	775	9	13528	5.81849	1	0.721053	81.4371
GOTERM_BP_FAT	GO:0009309~amine biosynthetic process	9	0.899101	0.0912398	51582, 5831, 1719, 440, 29968, 58478, 6611, 26227, 4953	775	81	13528	1.9395	1	0.724077	81.8538
GOTERM_BP_FAT	GO:0046164~alcohol catabolic process	9	0.899101	0.0912398	128178, 5223, 3939, 7167, 2597, 11164, 5315, 6652, 2821	775	81	13528	1.9395	1	0.724077	81.8538
GOTERM_BP_FAT	GO:0006289~nucleotide-excision repair	7	0.699301	0.0929232	5984, 3978, 5985, 6119, 5982, 5111, 2967	775	55	13528	2.22161	1	0.729157	82.4442
GOTERM_BP_FAT	GO:0007162~negative regulation of cell adhesion	6	0.599401	0.0972525	23560, 27299, 100133941, 1277, 1029, 4323	775	43	13528	2.43565	1	0.74428	83.8803
GOTERM_BP_FAT	GO:0009260~ribonucleotide biosynthetic process	12	1.1988	0.0980418	8833, 4833, 5471, 4830, 10606, 471, 1503, 4831, 23200, 5634, 158, 9551, 515	775	124	13528	1.68924	1	0.745567	84.1299
GOTERM_BP_FAT	GO:0002440~production of molecular mediator of immune response	5	0.499501	0.098475	5395, 4436, 2956, 9156, 3329	775	31	13528	2.8154	1	0.745514	84.2653
GOTERM_BP_FAT	GO:0008637~apoptotic mitochondrial changes	5	0.499501	0.098475	100133941, 79017, 1029, 836, 5366	775	31	13528	2.8154	1	0.745514	84.2653
GOTERM_BP_FAT	GO:0031099~regeneration	8	0.799201	0.0985851	6608, 890, 471, 891, 1462, 898, 4131, 4747	775	69	13528	2.02382	1	0.744261	84.2996
GOTERM_BP_FAT	GO:0048592~eye morphogenesis	8	0.799201	0.0985851	6657, 668, 1290, 7070, 1289, 655, 10220, 5818	775	69	13528	2.02382	1	0.744261	84.2996
